# Supplementary material for: Heat Stress-Responsive Transcriptome Analysis in the Liver Tissue of Hu Sheep
Source: Genes (Basel). 2019 May 22;10(5):395. doi: 10.3390/genes10050395 (PMC6562622; doi:10.3390/genes10050395)
Supplement: Supplementary file 1 [file genes-10-00395-s001.zip]

Archive with 8 entries (7 files):
- 2019.05.06-Additional Files/
- 2019.05.06-Additional Files/Additional file 1.xlsx
- 2019.05.06-Additional Files/Additional file 2.xlsx
- 2019.05.06-Additional Files/Additional file 3.xlsx
- 2019.05.06-Additional Files/Additional file 4.xlsx
- 2019.05.06-Additional Files/Additional file 5.docx
- 2019.05.06-Additional Files/Additional file 6.xlsx
- 2019.05.06-Additional Files/Additional file 7.xlsx
