# Supplementary material for: Heat Stress-Responsive Transcriptome Analysis in the Liver Tissue of Hu Sheep
Source: Genes (Basel). 2019 May 22;10(5):395. doi: 10.3390/genes10050395 (PMC6562622; doi:10.3390/genes10050395)
Supplement: Supplementary file 1 [file genes-10-00395-s001.zip › 2019.05.06-Additional Files/Additional file 1.xlsx]

## Sheet: Sheet1
Gene_id	Gene_name	HSHS_FPKM	WHSHS_FPKM	log2(foldchange)	PValue
ENSOARG00000009163	KCNMA1	1.69698	5.22687	-1.62298	5.97608e-05
ENSOARG00000018289	PET117	4.20778	0	inf	9.4331e-05
ENSOARG00000014440	VNN1	10.7254	54.3187	-2.34042	0.000169508
ENSOARG00000018256	-	29.8579	16.4597	0.859179	0.000216244
ENSOARG00000001515	TMEM150B	8.00465	19.8207	-1.3081	0.000260293
ENSOARG00000005858	NR1H3	36.4173	63.5546	-0.803371	0.000278674
ENSOARG00000003411	AKAP8L	9.83274	7.52291	0.386302	0.000427947
ENSOARG00000018038	P4HB	350.979	707.781	-1.01192	0.000436611
ENSOARG00000016499	NAT8	2.88408	13.1866	-2.19289	0.000515369
ENSOARG00000013412	DENND6A	4.83867	2.3702	1.0296	0.000608402
ENSOARG00000009567	SMU1	35.6112	44.6396	-0.32599	0.000677635
ENSOARG00000008814	HP1BP3	32.055	24.9298	0.36268	0.000697665
ENSOARG00000002556	-	32.8354	21.6093	0.603597	0.000731689
ENSOARG00000018058	DENND4A	23.8405	14.0652	0.761281	0.000868995
ENSOARG00000011468	SULT2A1	2.37666	6.55272	-1.46316	0.000880416
ENSOARG00000018342	CCSER1	6.25416	3.39235	0.88253	0.000896239
ENSOARG00000001533	ITIH1	332.395	542.044	-0.70551	0.000911686
ENSOARG00000002419	APOA4	0.88764	43.604	-5.61834	0.000928177
ENSOARG00000009566	CDH13	0.406155	2.94771	-2.85949	0.00106487
ENSOARG00000005385	SMIM15	16.5597	18.8142	-0.184141	0.001153
ENSOARG00000015550	CBR4	19.205	23.201	-0.272707	0.00143659
ENSOARG00000009418	-	31.9725	15.2983	1.06346	0.00146792
ENSOARG00000020634	RBM8A	18.9238	23.8832	-0.335794	0.00155455
ENSOARG00000000956	-	975.098	681.685	0.516442	0.00159096
ENSOARG00000001544	RIPK1	22.8535	35.0135	-0.615497	0.00164596
ENSOARG00000009772	SPTAN1	21.3065	31.8552	-0.580232	0.00165048
ENSOARG00000005443	DNAJB1	27.0519	41.1134	-0.603876	0.00177726
ENSOARG00000010115	-	11.0031	21.8897	-0.992349	0.00185543
ENSOARG00000007511	ALDOB	1136.81	2438.3	-1.10088	0.00187548
ENSOARG00000013693	-	16.9669	7.25291	1.22609	0.00191655
ENSOARG00000020602	NUDT17	7.53748	10.7489	-0.512037	0.00195772
ENSOARG00000007512	ETNPPL	15.2159	69.0554	-2.18218	0.00206745
ENSOARG00000016721	-	4.89463	23.4337	-2.25931	0.00211727
ENSOARG00000015413	KDELR3	1.33498	3.56368	-1.41655	0.00241283
ENSOARG00000004046	-	178.642	309.929	-0.794865	0.00253645
ENSOARG00000006213	C1orf123	22.2336	31.7915	-0.515902	0.0026287
ENSOARG00000006080	SDF4	2.43676	5.5356	-1.18377	0.0026742
ENSOARG00000000654	MAD2L2	5.52014	9.23252	-0.742021	0.00273488
ENSOARG00000018798	DNAJC22	16.5959	30.1826	-0.862893	0.00274029
ENSOARG00000002318	MFSD1	7.66526	12.154	-0.665026	0.00275588
ENSOARG00000020912	-	5.71092	16.2298	-1.50685	0.00277016
ENSOARG00000021125	DHRS7	384.597	713.665	-0.891898	0.00294324
ENSOARG00000020191	HACD2	16.852	14.2557	0.241389	0.00300346
ENSOARG00000012538	KDM7A	11.3603	8.11809	0.484786	0.003041
ENSOARG00000007777	DCTN4	22.8074	25.8441	-0.180332	0.0030601
ENSOARG00000002374	-	35.2703	11.2742	1.64543	0.0030778
ENSOARG00000020117	ETNK1	78.201	44.951	0.798834	0.0031089
ENSOARG00000017816	CRY1	9.81516	3.09162	1.66665	0.00338647
ENSOARG00000014672	-	37.9323	48.0863	-0.342202	0.00341324
ENSOARG00000002233	APOA5	64.4891	361.979	-2.48878	0.00347316
ENSOARG00000011563	RNF38	4.46058	2.59125	0.783586	0.00371147
ENSOARG00000004396	LRP3	4.48005	9.86077	-1.13818	0.00387316
ENSOARG00000005289	COX7A1	69.3124	37.0509	0.903604	0.0038976
ENSOARG00000014770	TMEM170B	4.41833	2.62537	0.750983	0.00399483
ENSOARG00000003501	PDK4	51.2534	108.514	-1.08216	0.00409217
ENSOARG00000000881	IREB2	19.69	24.7477	-0.32983	0.00416848
ENSOARG00000013309	IFNAR2	25.1426	15.7561	0.674224	0.0041793
ENSOARG00000017361	ARHGEF12	34.5377	28.1852	0.293236	0.00420028
ENSOARG00000004939	-	32.7129	42.612	-0.381401	0.00424203
ENSOARG00000001519	TRIM38	12.3638	16.4027	-0.407807	0.00428731
ENSOARG00000004402	DYNLT1	4.91867	7.9823	-0.698536	0.00435539
ENSOARG00000018457	-	465.369	643.498	-0.46756	0.00435923
ENSOARG00000020354	-	48.7083	99.8864	-1.03612	0.0043954
ENSOARG00000002067	ZPR1	13.9374	21.0323	-0.593639	0.00441194
ENSOARG00000001991	SNUPN	5.52008	8.71911	-0.659491	0.00445529
ENSOARG00000004252	ILVBL	15.5508	23.7441	-0.610587	0.00456325
ENSOARG00000009580	LAMA4	18.399	21.2018	-0.204557	0.00472652
ENSOARG00000013672	GLDC	48.7754	83.934	-0.783102	0.00475329
ENSOARG00000006892	CARS2	7.16182	4.24981	0.752928	0.00485147
ENSOARG00000017431	NFE2L2	0.266107	15.4188	-5.85654	0.00493012
ENSOARG00000004258	-	8.29717	7.72228	0.103594	0.00509396
ENSOARG00000001995	-	18.1779	31.1708	-0.778008	0.00520295
ENSOARG00000019226	DCAF11	23.3361	47.7713	-1.03358	0.00525875
ENSOARG00000004075	NISCH	6.4203	10.3352	-0.686859	0.00539368
ENSOARG00000016533	USP53	10.5753	7.95906	0.410028	0.00543114
ENSOARG00000009915	SULT1B1	18.6879	62.5857	-1.74373	0.0055676
ENSOARG00000010662	ACADVL	157.177	252.317	-0.682844	0.00581233
ENSOARG00000007666	SLC25A4	85.7579	137.804	-0.684275	0.00583945
ENSOARG00000008089	CLDN12	3.44883	5.42489	-0.653489	0.00588925
ENSOARG00000018505	PPIP5K2	16.9748	12.7329	0.414833	0.00594303
ENSOARG00000013180	SHROOM1	12.4623	7.77324	0.680988	0.00609678
ENSOARG00000010722	CREB3L3	98.1572	164.544	-0.745304	0.00618374
ENSOARG00000000118	ARL4D	107.918	136.69	-0.340967	0.00633471
ENSOARG00000003873	-	2.85208	1.82399	0.644919	0.0063725
ENSOARG00000015568	SDCBP	82.105	103.575	-0.335129	0.00664246
ENSOARG00000012485	VWCE	14.5178	10.2356	0.504228	0.00680113
ENSOARG00000003378	VIPR1	6.35045	3.48919	0.863968	0.00684537
ENSOARG00000019217	UGT1A1	122.245	218.586	-0.83842	0.00690953
ENSOARG00000012699	WASF3	6.58715	3.64813	0.852496	0.00693277
ENSOARG00000000950	A2M	427.332	268.905	0.668262	0.00695671
ENSOARG00000009061	PHYHD1	11.4695	27.9227	-1.28363	0.00695796
ENSOARG00000020819	ICE2	9.46777	14.8085	-0.645329	0.00699632
ENSOARG00000006305	-	88.5786	27.3895	1.69334	0.00702697
ENSOARG00000002197	-	0.954545	4.28331	-2.16584	0.00725578
ENSOARG00000017065	SLC23A1	10.9537	17.2104	-0.651866	0.00727071
ENSOARG00000013120	BRPF3	7.59189	3.96165	0.93836	0.00727971
ENSOARG00000005217	METTL22	5.01327	3.18257	0.65556	0.00735456
ENSOARG00000011246	PRPS2	5.75455	14.6414	-1.34727	0.00740974
ENSOARG00000000294	CACUL1	8.78157	6.07201	0.532306	0.00741071
ENSOARG00000021166	EIF2S1	30.3321	33.2683	-0.1333	0.00748416
ENSOARG00000005714	ATF7IP2	1.0156	4.76851	-2.23121	0.00751867
ENSOARG00000011474	FPGS	48.7474	26.4393	0.882639	0.00754473
ENSOARG00000013925	GNG5	45.8251	76.0255	-0.730346	0.00759016
ENSOARG00000004544	VAT1	43.5474	61.1182	-0.489016	0.0076209
ENSOARG00000003133	EML6	4.35937	8.35783	-0.93901	0.00776453
ENSOARG00000016785	RPS19BP1	24.8183	27.0454	-0.123977	0.00780442
ENSOARG00000003668	EXOSC10	10.1503	8.35933	0.280067	0.008083
ENSOARG00000000464	IL20RA	11.1327	15.1447	-0.444011	0.00815193
ENSOARG00000016604	GLT1D1	9.62631	4.94761	0.960252	0.00822945
ENSOARG00000015190	-	4.92959	31.2157	-2.66273	0.00822954
ENSOARG00000011000	DNAJC11	16.3453	12.2914	0.411231	0.00829881
ENSOARG00000011493	MGST3	31.8741	41.4611	-0.379376	0.00830751
ENSOARG00000014873	-	6.95064	9.40116	-0.435693	0.00843699
ENSOARG00000021096	KTN1	11.4732	14.8639	-0.37354	0.00850174
ENSOARG00000003848	RPS5	82.5344	110.879	-0.425914	0.00864158
ENSOARG00000015053	KYAT3	9.35536	15.942	-0.768966	0.00913477
ENSOARG00000012060	AMDHD1	47.7987	114.497	-1.26027	0.00927186
ENSOARG00000010580	NIPBL	20.8278	16.1518	0.366817	0.00927339
ENSOARG00000010020	ERI1	6.55754	10.3963	-0.664843	0.00927955
ENSOARG00000021131	MNAT1	17.2763	8.86314	0.962901	0.00944271
ENSOARG00000011965	LMBRD1	27.7466	40.3534	-0.540376	0.00946884
ENSOARG00000019749	PPM1J	15.9227	21.4457	-0.429606	0.00952063
ENSOARG00000005544	PPP1R14A	4.18759	5.64538	-0.43095	0.00960622
ENSOARG00000017823	DCBLD2	19.3179	12.6805	0.607324	0.00960676
ENSOARG00000004234	SLC45A3	0.755408	3.24352	-2.10223	0.00989377
ENSOARG00000009493	HDAC2	9.38181	11.9853	-0.353334	0.00996574
ENSOARG00000004872	MPC1	72.1226	124.824	-0.791376	0.0100583
ENSOARG00000017849	SLC35A3	1.60955	2.74774	-0.771585	0.0100944
ENSOARG00000015087	LIN7C	31.0385	36.3381	-0.227423	0.0100988
ENSOARG00000012679	WBP1	4.64503	9.73502	-1.0675	0.010193
ENSOARG00000008904	-	5.80315	4.07096	0.511467	0.0101965
ENSOARG00000016512	GULP1	3.02186	6.47954	-1.10046	0.0102407
ENSOARG00000009980	PCP4L1	4.75244	1.96445	1.27454	0.010323
ENSOARG00000010870	SRD5A2	16.5914	34.9632	-1.0754	0.010545
ENSOARG00000019210	-	1104.19	1514.67	-0.456011	0.0106075
ENSOARG00000007432	DNAJC15	8.24251	9.63714	-0.225522	0.010737
ENSOARG00000020303	CITED4	21.3424	9.70505	1.13692	0.0108417
ENSOARG00000000967	OLA1	5.75928	4.43002	0.378576	0.01085
ENSOARG00000009509	ZDHHC2	25.365	43.9676	-0.7936	0.0108732
ENSOARG00000012638	BAZ1B	18.6304	17.1627	0.118385	0.0108986
ENSOARG00000007760	EDEM1	16.6348	21.2191	-0.351162	0.011214
ENSOARG00000016235	PUF60	24.7037	27.6767	-0.163942	0.011364
ENSOARG00000011152	FAM221A	2.67221	7.45432	-1.48004	0.0114049
ENSOARG00000020627	SOS2	11.0999	8.20418	0.436112	0.0115241
ENSOARG00000018416	CAMK2D	10.7907	17.3779	-0.687461	0.0115646
ENSOARG00000003421	LAP3	26.9493	35.0011	-0.377155	0.0116744
ENSOARG00000006429	CYP2R1	13.4596	9.93696	0.437761	0.0117722
ENSOARG00000005294	TPGS2	5.21762	2.6061	1.0015	0.0118094
ENSOARG00000003628	YIF1A	44.1599	65.9673	-0.579015	0.0119718
ENSOARG00000020867	CGNL1	49.9255	36.9424	0.434496	0.0120234
ENSOARG00000005661	PSMD5	13.1769	15.3081	-0.216289	0.0120837
ENSOARG00000000422	PRKCZ	5.20706	7.70344	-0.565033	0.0121224
ENSOARG00000013860	-	86.2543	62.0076	0.476151	0.0121458
ENSOARG00000006720	-	6.50514	3.81787	0.768814	0.0121506
ENSOARG00000004246	CNPY3	15.1876	21.2246	-0.482841	0.0122505
ENSOARG00000002271	HAX1	18.2009	21.385	-0.232587	0.012422
ENSOARG00000006563	RNF7	11.4509	17.7421	-0.631709	0.0124928
ENSOARG00000002228	SLC35E2B	5.39562	8.5764	-0.668583	0.0126291
ENSOARG00000018221	MRPL12	22.9176	28.5311	-0.31608	0.01264
ENSOARG00000008655	GLS2	35.0516	64.0035	-0.868668	0.012649
ENSOARG00000019992	ARSA	14.9563	27.4398	-0.875519	0.0127627
ENSOARG00000019345	GPR34	2.0641	3.58296	-0.795637	0.012967
ENSOARG00000004157	PIGV	9.55933	8.88068	0.106239	0.0129854
ENSOARG00000019997	RAB1A	107.294	90.7351	0.241838	0.0130359
ENSOARG00000004973	LAS1L	22.7674	26.3543	-0.211072	0.0130421
ENSOARG00000009727	-	1.88628	22.2904	-3.56281	0.0131306
ENSOARG00000017969	-	5.19622	3.45882	0.587186	0.0132041
ENSOARG00000002969	SSR3	69.2593	122.116	-0.818174	0.0134193
ENSOARG00000006164	CCDC149	16.2158	8.8528	0.873191	0.0134273
ENSOARG00000004735	-	3.55827	0.983054	1.85583	0.0134341
ENSOARG00000017402	APOB	661.93	989.686	-0.580293	0.0134769
ENSOARG00000001602	CLOCK	11.4759	7.54572	0.604871	0.0136049
ENSOARG00000006740	SNRPB	44.0723	31.8679	0.467767	0.0136183
ENSOARG00000007250	IBTK	36.5291	45.5501	-0.318407	0.0136434
ENSOARG00000011506	DNAJC21	15.0889	10.4741	0.526652	0.0138536
ENSOARG00000009555	H3F3B	136.445	218.462	-0.679067	0.0140092
ENSOARG00000019012	-	4.45715	4.85814	-0.124283	0.0140743
ENSOARG00000003487	MCMBP	19.9809	16.9477	0.237536	0.0140894
ENSOARG00000011975	MOB1B	11.0413	6.17998	0.83724	0.0141248
ENSOARG00000003621	CTDSPL2	10.6606	7.9914	0.415766	0.0143428
ENSOARG00000017753	-	9.56749	4.89811	0.965915	0.014373
ENSOARG00000006084	MEP1B	4.35421	6.31801	-0.537058	0.0144243
ENSOARG00000008298	PARVA	21.2797	15.7531	0.433839	0.0144243
ENSOARG00000006256	RSRP1	18.6834	24.4681	-0.389143	0.0146408
ENSOARG00000003013	PGLYRP2	12.108	28.9835	-1.25927	0.0149642
ENSOARG00000014695	YIPF6	19.7894	23.6589	-0.257659	0.0150051
ENSOARG00000019658	B3GALT1	26.9875	11.2476	1.26267	0.0150462
ENSOARG00000014432	-	54.6211	68.4684	-0.325979	0.0151033
ENSOARG00000005709	COBLL1	46.2193	25.486	0.858787	0.0151414
ENSOARG00000006249	TBX3	12.6377	11.0485	0.193885	0.0152853
ENSOARG00000007331	TMUB2	7.15579	10.1371	-0.502457	0.0154182
ENSOARG00000013665	-	17.7809	15.4947	0.198551	0.0155941
ENSOARG00000014405	-	109.026	65.9279	0.725714	0.0156929
ENSOARG00000009231	-	1645.85	1154.99	0.510951	0.0157966
ENSOARG00000005578	MGLL	16.6179	41.2218	-1.31067	0.0158557
ENSOARG00000015620	PDZD11	19.5583	26.1954	-0.421531	0.0163127
ENSOARG00000000105	-	4.51395	12.7741	-1.50076	0.016381
ENSOARG00000004515	C1R	392.848	443.306	-0.174332	0.0166684
ENSOARG00000019925	HGD	335.119	608.662	-0.860967	0.0168019
ENSOARG00000005218	EPCAM	1.39993	3.162	-1.17548	0.0168403
ENSOARG00000013249	CLTC	88.4933	104.483	-0.239623	0.0169127
ENSOARG00000010167	NR2F2	6.21675	3.67263	0.759348	0.0169599
ENSOARG00000006851	LZIC	36.8228	57.6192	-0.645951	0.0171861
ENSOARG00000013262	-	29.0236	39.3423	-0.438854	0.0174815
ENSOARG00000016237	PDE4A	4.02271	1.42571	1.49648	0.0175206
ENSOARG00000000129	EEF1D	82.1243	112.41	-0.452887	0.0178555
ENSOARG00000003025	RHOU	65.4434	55.581	0.235657	0.0180154
ENSOARG00000001166	NRIP1	24.4678	12.251	0.997989	0.0180518
ENSOARG00000006842	TRMT112	18.4224	27.3559	-0.570392	0.0181287
ENSOARG00000011931	CCDC107	18.7655	26.4408	-0.494684	0.0181648
ENSOARG00000015934	PCGF5	23.5257	20.193	0.220379	0.0181865
ENSOARG00000005209	SDC4	90.0826	71.7403	0.328464	0.0184345
ENSOARG00000009458	-	15.4363	78.5063	-2.34648	0.0184866
ENSOARG00000018046	CAPRIN1	48.8581	74.975	-0.617811	0.0186074
ENSOARG00000002386	CRY2	5.98752	10.3732	-0.792827	0.0187061
ENSOARG00000000230	SKI	8.16446	4.93955	0.724978	0.0187334
ENSOARG00000008367	DYNLL2	45.7279	64.298	-0.4917	0.0187544
ENSOARG00000010337	PXMP2	29.0125	51.2691	-0.821412	0.0187596
ENSOARG00000002988	MAP2K7	5.10245	3.14551	0.697895	0.0188316
ENSOARG00000008835	TSPYL2	4.53001	9.07124	-1.00178	0.0190845
ENSOARG00000014352	ADRB2	7.19437	17.103	-1.24931	0.0191043
ENSOARG00000010132	-	112.15	76.2547	0.556525	0.0191079
ENSOARG00000008540	ACOX1	111.025	248.483	-1.16226	0.0191326
ENSOARG00000004843	C1GALT1	40.467	33.9951	0.251419	0.0193827
ENSOARG00000018395	IK	28.77	36.0291	-0.324598	0.0194673
ENSOARG00000015476	-	174.751	223.131	-0.352589	0.0195136
ENSOARG00000013901	NR1H4	36.5717	24.6754	0.567651	0.019553
ENSOARG00000018068	-	137.243	365.528	-1.41325	0.0195874
ENSOARG00000020337	GOLT1B	7.53592	9.16041	-0.281628	0.0197097
ENSOARG00000017589	DSTN	36.4652	38.4101	-0.0749667	0.0197746
ENSOARG00000011238	KIAA0232	13.3186	9.10986	0.547945	0.0198298
ENSOARG00000019746	TIMMDC1	8.57917	6.95139	0.303538	0.0198835
ENSOARG00000020368	YEATS4	3.55874	6.53164	-0.87608	0.0201481
ENSOARG00000002252	-	4.67724	1.73383	1.43169	0.0201885
ENSOARG00000004224	-	36.8926	60.3413	-0.709813	0.0202488
ENSOARG00000012375	MLXIPL	11.778	6.22327	0.920353	0.0202797
ENSOARG00000003774	KMT5A	4.30589	2.41618	0.833583	0.0203257
ENSOARG00000010048	OAT	5.77541	23.1782	-2.00478	0.0204056
ENSOARG00000001903	PITPNB	12.0898	6.66059	0.860074	0.0205113
ENSOARG00000011016	GABARAP	72.2761	97.3489	-0.429647	0.0205426
ENSOARG00000010176	MAT1A	150.413	253.785	-0.754674	0.0205517
ENSOARG00000011870	PUS3	13.2404	16.6078	-0.326916	0.0205887
ENSOARG00000001630	SLC39A1	29.9801	33.7303	-0.170042	0.020858
ENSOARG00000017225	-	9.10195	12.2436	-0.427784	0.0209342
ENSOARG00000007870	SPTLC1	31.8026	36.8906	-0.214108	0.0210464
ENSOARG00000005505	GBA3	115.308	136.007	-0.238186	0.0210993
ENSOARG00000003750	MTR	16.1938	19.4297	-0.262828	0.021141
ENSOARG00000005512	-	9.25561	6.96817	0.409548	0.0211524
ENSOARG00000020566	MAP3K13	24.1035	12.3415	0.965729	0.0211922
ENSOARG00000013670	COX5B	194.91	261.489	-0.423941	0.0212358
ENSOARG00000003390	MAP3K21	7.72408	3.51373	1.13636	0.0212543
ENSOARG00000007477	-	2.62345	2.3286	0.172004	0.0212687
ENSOARG00000000450	S100A8	4.55369	0.899659	2.33959	0.0215692
ENSOARG00000018416	CAMK2D	2.35612	0.266135	3.14618	0.0217119
ENSOARG00000001942	C9orf116	7.15159	9.47166	-0.405353	0.0217839
ENSOARG00000009385	NT5DC1	4.04566	5.72507	-0.500917	0.0217961
ENSOARG00000015789	RPP30	9.11408	5.982	0.60747	0.0219088
ENSOARG00000010179	TRIM24	11.7675	9.54035	0.302698	0.0219943
ENSOARG00000001738	NEK9	5.74958	8.85204	-0.622553	0.0226195
ENSOARG00000016931	-	95.3824	121.274	-0.346477	0.0226344
ENSOARG00000020086	-	9.43127	16.4158	-0.799562	0.0226382
ENSOARG00000017526	IFT20	19.5243	32.9148	-0.753464	0.0228533
ENSOARG00000014369	SVIL	14.1236	7.94893	0.829274	0.0229049
ENSOARG00000001147	-	29.5132	17.9733	0.715506	0.0229469
ENSOARG00000005196	SSR2	58.1468	72.7543	-0.323332	0.022962
ENSOARG00000013055	FXN	6.17532	3.74954	0.7198	0.023041
ENSOARG00000011109	EEF2	45.096	70.1258	-0.636945	0.0230588
ENSOARG00000013142	SLMAP	11.8534	12.907	-0.122849	0.0232801
ENSOARG00000002796	-	0.827985	12.0406	-3.86216	0.0233116
ENSOARG00000012219	INSIG2	38.5956	57.5574	-0.576566	0.0233487
ENSOARG00000002725	-	3.55416	7.76843	-1.12812	0.0235183
ENSOARG00000001687	ARMCX3	5.50761	7.20075	-0.386721	0.0235611
ENSOARG00000017250	BHMT	120.414	327.972	-1.44558	0.0236445
ENSOARG00000001996	TADA2A	14.3435	17.7898	-0.310654	0.0237808
ENSOARG00000016046	RAB2A	13.4082	20.5995	-0.619486	0.0238774
ENSOARG00000010560	F9	183.037	309.285	-0.756799	0.0239452
ENSOARG00000010566	-	3.2977	5.78216	-0.810145	0.0239659
ENSOARG00000003688	NUP88	22.3747	18.441	0.278956	0.0241631
ENSOARG00000006819	RBM33	6.82478	3.97436	0.780059	0.0243022
ENSOARG00000000053	HAO1	96.2299	120.806	-0.328135	0.0243525
ENSOARG00000019624	CNOT9	20.7134	12.0191	0.785231	0.0243632
ENSOARG00000010572	-	4.48234	20.5404	-2.19614	0.0243827
ENSOARG00000019966	-	3.27846	5.79683	-0.822248	0.024423
ENSOARG00000013017	SUZ12	14.502	11.6953	0.310325	0.0244463
ENSOARG00000008372	HTATIP2	6.59649	35.5604	-2.4305	0.0245414
ENSOARG00000000822	-	272.092	413.785	-0.604787	0.0245777
ENSOARG00000014972	MED13	34.4178	50.5482	-0.554505	0.0245906
ENSOARG00000018491	MTERF2	12.4899	7.72137	0.69383	0.0250299
ENSOARG00000007968	SEC24C	45.0412	63.0747	-0.485818	0.025362
ENSOARG00000015328	MTA2	11.9593	8.66437	0.464967	0.0253795
ENSOARG00000013650	MDH2	88.5243	71.8169	0.301751	0.0253814
ENSOARG00000017405	-	11.1717	14.9615	-0.421407	0.0254749
ENSOARG00000020994	SLC27A2	109.323	213.04	-0.962535	0.0255785
ENSOARG00000009833	MITF	1.06731	2.94968	-1.46658	0.0256914
ENSOARG00000000698	-	10.1837	8.12817	0.325258	0.0258754
ENSOARG00000018435	RPRD1B	17.7126	14.4624	0.292476	0.0259261
ENSOARG00000013856	-	43.4929	81.1538	-0.89988	0.0259276
ENSOARG00000019672	-	31.3304	40.799	-0.380969	0.0259322
ENSOARG00000021147	SYNE2	15.5134	25.8538	-0.736859	0.0260086
ENSOARG00000018169	TIPIN	13.0204	8.45387	0.623095	0.0260971
ENSOARG00000013062	SETD7	7.57965	9.5606	-0.33497	0.0261783
ENSOARG00000002318	MFSD1	11.6028	17.9883	-0.632593	0.0261824
ENSOARG00000013956	LGALS1	10.386	20.0974	-0.952365	0.0265209
ENSOARG00000008747	-	6.91864	14.787	-1.09577	0.0267407
ENSOARG00000011913	RCOR3	7.40471	4.83588	0.614666	0.0267524
ENSOARG00000004988	AFDN	15.4082	11.1695	0.464131	0.026759
ENSOARG00000015223	SLC16A12	43.8068	120.065	-1.45459	0.0268242
ENSOARG00000012541	EXPH5	18.9246	10.7234	0.819493	0.0268772
ENSOARG00000000462	NUMB	23.7316	17.5277	0.437171	0.026915
ENSOARG00000002434	TSEN15	22.176	23.5814	-0.0886516	0.0271055
ENSOARG00000016608	ANAPC7	17.5744	13.9823	0.329873	0.0271971
ENSOARG00000018604	GLCE	12.1171	23.4056	-0.949806	0.0273044
ENSOARG00000006660	YAP1	20.4875	15.8456	0.370657	0.0275558
ENSOARG00000008642	-	4.04139	5.52165	-0.450249	0.0276258
ENSOARG00000020062	GOLGB1	30.2065	37.0627	-0.295109	0.0277765
ENSOARG00000020169	MFSD2A	0.995955	7.47437	-2.9078	0.0278038
ENSOARG00000017987	TBC1D23	11.4342	16.418	-0.521929	0.0279739
ENSOARG00000019726	-	4.06452	6.71269	-0.723808	0.0280134
ENSOARG00000012664	RNF10	38.3168	29.0206	0.4009	0.0281253
ENSOARG00000018274	SORL1	21.4503	16.2893	0.397075	0.0283656
ENSOARG00000010941	SAE1	8.2344	5.58976	0.558877	0.0284311
ENSOARG00000007186	RWDD4	17.956	13.322	0.430657	0.0284972
ENSOARG00000008162	MAP4K3	23.584	17.9825	0.391212	0.0285877
ENSOARG00000021131	MNAT1	6.57867	5.10534	0.36579	0.0286526
ENSOARG00000002455	FAAH	15.8509	9.28632	0.771386	0.0287121
ENSOARG00000000120	-	6.26054	7.88595	-0.332997	0.0287167
ENSOARG00000018622	-	253.215	311.587	-0.299275	0.0287338
ENSOARG00000007866	PSMB9	5.80668	7.84786	-0.434584	0.0288289
ENSOARG00000019090	RIPK3	7.01958	3.70943	0.920186	0.0289256
ENSOARG00000000890	-	16.1564	14.4468	0.161358	0.0290532
ENSOARG00000014368	DYRK1A	20.6752	16.6326	0.313891	0.029074
ENSOARG00000015745	TOMM22	19.1572	35.5161	-0.890585	0.029091
ENSOARG00000006319	PRPF4	7.70854	8.84969	-0.19917	0.0291339
ENSOARG00000014419	TMEM159	2.93897	4.86211	-0.726272	0.0291707
ENSOARG00000002092	-	9.09867	7.47957	0.2827	0.0291768
ENSOARG00000007010	ARL6IP4	3.88437	4.84792	-0.319685	0.0292258
ENSOARG00000018471	HARS	12.2154	13.9959	-0.196295	0.0292379
ENSOARG00000013211	KANK1	60.4994	38.2883	0.660017	0.0292884
ENSOARG00000016257	DQA	0.242846	5.60473	-4.52853	0.0294497
ENSOARG00000009395	-	3.53399	7.51104	-1.08771	0.0296121
ENSOARG00000015301	ACOT12	9.78069	22.407	-1.19594	0.0296729
ENSOARG00000020093	UBE2N	6.84276	8.64024	-0.336493	0.0296805
ENSOARG00000004017	-	4.72259	1.32823	1.83007	0.02983
ENSOARG00000016210	NAB1	9.52093	6.34795	0.584812	0.0298388
ENSOARG00000007411	ASAP3	8.07629	4.10864	0.975031	0.0299811
ENSOARG00000004196	TM9SF2	74.101	119.841	-0.693557	0.0301771
ENSOARG00000007809	ARNTL	17.3892	6.29597	1.46569	0.0306174
ENSOARG00000007620	-	42.5871	87.5909	-1.04036	0.0307895
ENSOARG00000014323	ECHDC3	94.876	142.974	-0.591637	0.030861
ENSOARG00000009459	SDR42E1	7.79605	7.80488	-0.00163268	0.0309005
ENSOARG00000020600	PSMD2	39.5048	44.5627	-0.173808	0.0309514
ENSOARG00000012072	UNC13B	8.09009	10.9052	-0.430793	0.0310195
ENSOARG00000020855	CREBL2	13.6751	15.1969	-0.152229	0.0311002
ENSOARG00000008854	MIGA2	7.73844	13.0695	-0.756085	0.0311267
ENSOARG00000009682	RICTOR	14.6174	10.0421	0.54163	0.0312571
ENSOARG00000004068	AP1B1	12.6629	10.505	0.269533	0.0316715
ENSOARG00000019500	AAMP	36.665	49.0103	-0.418685	0.0318434
ENSOARG00000013806	-	6.66151	21.4352	-1.68606	0.0318763
ENSOARG00000011695	TRPC4AP	22.1431	17.1581	0.367969	0.0320149
ENSOARG00000014370	SMCO4	23.445	17.7937	0.397916	0.0320435
ENSOARG00000000185	DPF3	2.71869	1.20684	1.17168	0.0321309
ENSOARG00000021103	AP5M1	12.2866	14.0381	-0.192264	0.0323693
ENSOARG00000002203	-	3.1036	5.26646	-0.762892	0.0326908
ENSOARG00000006938	COPB1	50.0554	70.25	-0.488972	0.0328511
ENSOARG00000011109	EEF2	35.5958	52.6067	-0.56354	0.0328969
ENSOARG00000018580	AASS	14.8107	28.1026	-0.924065	0.0328983
ENSOARG00000008680	COPA	55.0581	70.6397	-0.359525	0.0329328
ENSOARG00000008228	ANAPC13	23.2745	32.4331	-0.478719	0.0330007
ENSOARG00000001356	GIMAP6	6.68497	10.8244	-0.695296	0.0330634
ENSOARG00000006021	-	8.86107	10.6322	-0.262888	0.0332869
ENSOARG00000005807	MTFR1L	11.8011	8.78958	0.425059	0.0332882
ENSOARG00000001486	GATAD2B	9.27157	5.25981	0.817801	0.0332886
ENSOARG00000005789	MED13L	10.3251	7.80204	0.404233	0.0333563
ENSOARG00000021075	-	16.6764	26.534	-0.670034	0.0335191
ENSOARG00000020996	ATP8B4	0.971418	2.97578	-1.6151	0.0335534
ENSOARG00000000510	IFNGR1	20.9147	28.8348	-0.463298	0.0335812
ENSOARG00000012176	MRC1	44.726	55.3379	-0.307155	0.0340797
ENSOARG00000009205	CDA	7.01291	12.6154	-0.847098	0.03431
ENSOARG00000006459	SEC24B	16.0767	13.3141	0.272015	0.0343966
ENSOARG00000005012	NBR1	61.8969	70.3249	-0.184169	0.0345226
ENSOARG00000008283	F11	13.7451	25.9603	-0.917389	0.034537
ENSOARG00000010421	SLC27A4	2.93829	7.55551	-1.36255	0.0346972
ENSOARG00000003976	SH2D4A	16.1569	4.3649	1.88813	0.0347372
ENSOARG00000007444	MRAS	1.32251	4.34689	-1.7167	0.0348288
ENSOARG00000015977	TAF2	17.4956	13.6148	0.361818	0.0350086
ENSOARG00000004826	SIRT1	13.1112	8.72574	0.587452	0.0350382
ENSOARG00000004624	-	4.33469	3.8336	0.177228	0.0350616
ENSOARG00000009234	-	43.6918	26.5925	0.716345	0.0353854
ENSOARG00000009108	KANK4	0.556469	2.53082	-2.18523	0.0354223
ENSOARG00000003589	HOOK3	33.6133	23.8025	0.497921	0.0354721
ENSOARG00000011455	DDX6	57.0301	63.0354	-0.144439	0.0357142
ENSOARG00000014868	CHKA	11.735	4.4611	1.39534	0.035778
ENSOARG00000003801	RAB11B	17.5404	17.8515	-0.0253607	0.0358534
ENSOARG00000010147	TP53BP1	3.96836	5.962	-0.587254	0.0358778
ENSOARG00000019361	-	0.0966903	4.1238	-5.41446	0.0359177
ENSOARG00000017664	CHD9	23.8447	32.5623	-0.449536	0.0361525
ENSOARG00000010298	SARAF	55.6372	75.6425	-0.443148	0.0362308
ENSOARG00000007776	OSTC	74.6207	96.9863	-0.378204	0.036607
ENSOARG00000002446	GOLT1A	18.6282	41.1162	-1.14222	0.0366721
ENSOARG00000018630	RER1	68.1444	95.9783	-0.494114	0.0370002
ENSOARG00000010560	F9	36.5993	19.4277	0.913701	0.0370353
ENSOARG00000016520	BZW1	121.138	132.417	-0.12843	0.0371498
ENSOARG00000018237	TCAF1	28.9027	17.6859	0.70861	0.0372097
ENSOARG00000012513	PSMD3	35.4443	33.3864	0.0862919	0.0372618
ENSOARG00000002685	MBNL2	19.6181	15.7918	0.313002	0.0372989
ENSOARG00000005627	GALNT1	21.3256	22.0379	-0.0474008	0.0373355
ENSOARG00000014885	ANGPTL6	16.9608	20.5674	-0.278155	0.0373545
ENSOARG00000021153	PLEKHG3	4.82712	2.32738	1.05245	0.0377104
ENSOARG00000019966	-	1.4619	0	inf	0.0378493
ENSOARG00000011282	SERBP1	80.5483	89.2183	-0.147485	0.0379334
ENSOARG00000002028	-	5.03483	4.60506	0.128722	0.0381099
ENSOARG00000002835	IPO5	30.4844	53.6373	-0.815166	0.0381144
ENSOARG00000009500	SMNDC1	13.7477	11.3259	0.279565	0.0382511
ENSOARG00000011465	POLR1E	10.4821	15.1642	-0.532748	0.0382888
ENSOARG00000020536	VAMP5	5.10956	7.23546	-0.501887	0.0384148
ENSOARG00000014083	OAZ1	177.32	244.192	-0.461666	0.0384873
ENSOARG00000017821	CLPX	1.25196	0.191795	2.70655	0.0385028
ENSOARG00000020631	ABCC5	17.2836	7.21777	1.25978	0.0385987
ENSOARG00000008756	H6PD	53.7585	59.4149	-0.144332	0.0389711
ENSOARG00000020306	GYS2	26.5042	40.9169	-0.626475	0.0390312
ENSOARG00000018990	RAMP1	3.17803	5.1397	-0.69355	0.0391367
ENSOARG00000008693	CISH	5.13845	2.94169	0.804689	0.0392593
ENSOARG00000003319	F8	13.6828	18.5916	-0.442294	0.0392707
ENSOARG00000013139	GART	14.5931	20.1419	-0.464913	0.0393486
ENSOARG00000009893	LARP1	43.846	36.0008	0.284414	0.039351
ENSOARG00000003467	HMOX2	10.9594	4.21161	1.37973	0.0393766
ENSOARG00000006905	WBP4	16.106	11.942	0.43156	0.039405
ENSOARG00000007528	ZNF189	10.2179	7.36624	0.4721	0.0397601
ENSOARG00000014755	TMEM220	8.26404	17.4871	-1.08137	0.0397985
ENSOARG00000006389	PPM1B	9.61053	5.91785	0.699541	0.0401527
ENSOARG00000002954	KAT6A	8.43301	6.14978	0.455513	0.0401831
ENSOARG00000003861	SPATA20	6.03338	10.2106	-0.759036	0.0401895
ENSOARG00000008385	CTSV	300.803	569.524	-0.920938	0.0403838
ENSOARG00000006303	VPS4B	25.1975	25.8176	-0.0350751	0.0404733
ENSOARG00000001211	CFAP20	10.1831	10.5216	-0.0471741	0.0406319
ENSOARG00000004339	RHPN2	11.0387	8.54808	0.3689	0.0406751
ENSOARG00000002971	PHACTR4	5.1441	4.05373	0.34367	0.0407849
ENSOARG00000013331	PAXBP1	52.4903	24.8261	1.08019	0.0408561
ENSOARG00000007179	SHMT2	22.1025	37.3341	-0.756284	0.0408609
ENSOARG00000015135	GLRX3	35.1083	42.4036	-0.272373	0.0409338
ENSOARG00000015676	PDIA6	113.882	154.119	-0.4365	0.0409514
ENSOARG00000012084	-	50.6163	46.1205	0.134192	0.0412401
ENSOARG00000013389	HIST2H2AB	3.06048	7.08604	-1.21122	0.0413233
ENSOARG00000001731	CIDEA	4.72372	9.86195	-1.06195	0.0413943
ENSOARG00000001505	HIVEP2	4.37799	2.08314	1.07151	0.0414425
ENSOARG00000019342	HOMEZ	4.33215	6.17284	-0.510853	0.0416723
ENSOARG00000009257	CDC73	16.5349	13.6763	0.273834	0.041751
ENSOARG00000011357	FKBP4	40.329	52.7006	-0.386001	0.0419306
ENSOARG00000018469	MTHFR	7.24645	9.98966	-0.463162	0.0419749
ENSOARG00000001500	DLST	30.7055	26.8438	0.193909	0.0421195
ENSOARG00000018850	SMDT1	17.6774	23.1663	-0.390125	0.0421972
ENSOARG00000016310	RPAP2	11.105	7.79518	0.510558	0.0422279
ENSOARG00000016908	-	9.44016	11.4323	-0.276235	0.0422433
ENSOARG00000002393	ZDHHC4	16.9287	20.2493	-0.2584	0.0422724
ENSOARG00000003694	FNTA	22.3232	27.8807	-0.320722	0.0423271
ENSOARG00000014719	TMEM14A	7.84479	13.3772	-0.769967	0.0424658
ENSOARG00000020647	MAP4K5	8.38458	6.02808	0.47604	0.042642
ENSOARG00000009316	-	33.5584	38.7489	-0.207479	0.0426889
ENSOARG00000007072	-	53.1101	70.8713	-0.416215	0.042824
ENSOARG00000003154	ARHGAP21	0.957213	0.11006	3.12055	0.0429106
ENSOARG00000002720	VAV2	7.73556	11.6119	-0.586028	0.0432373
ENSOARG00000014961	-	4.58365	2.70364	0.761595	0.0432628
ENSOARG00000009238	THOC1	14.1758	11.0303	0.361967	0.0433937
ENSOARG00000013809	LURAP1L	1.54919	3.77307	-1.28422	0.0434376
ENSOARG00000015268	C11orf52	26.6764	20.6965	0.366175	0.0434693
ENSOARG00000009910	-	11.037	4.45	1.31047	0.0435847
ENSOARG00000013739	TUBA8	3.88832	2.02568	0.940744	0.0439737
ENSOARG00000008077	-	23.8307	66.9062	-1.48932	0.0440105
ENSOARG00000004632	IGF2R	32.3521	21.826	0.567808	0.0441233
ENSOARG00000004094	ANO10	15.6154	23.1376	-0.56727	0.0446105
ENSOARG00000007553	PLBD2	17.4548	20.0481	-0.199849	0.0447499
ENSOARG00000014053	BTBD1	15.095	15.6805	-0.0548942	0.0447669
ENSOARG00000013382	PDE8A	22.358	14.9924	0.576563	0.0449628
ENSOARG00000004236	EMC6	15.2255	20.2968	-0.414757	0.0450835
ENSOARG00000007588	STAT6	8.63896	14.5102	-0.748138	0.0451724
ENSOARG00000016378	FEM1C	13.7678	10.0002	0.461274	0.0453957
ENSOARG00000013586	UBA1	14.731	13.3681	0.140071	0.0453987
ENSOARG00000004654	PICALM	99.5499	120.473	-0.275216	0.0455483
ENSOARG00000015717	-	3.27624	0.585252	2.48491	0.0455695
ENSOARG00000013463	RCL1	94.2551	111.825	-0.246593	0.0456891
ENSOARG00000002736	GINM1	2.00043	0.910786	1.13513	0.0457002
ENSOARG00000006679	ARHGEF11	4.85937	2.95341	0.718389	0.0457615
ENSOARG00000010129	BACE2	10.2259	12.1111	-0.244096	0.0459561
ENSOARG00000017531	PTBP2	11.4438	6.29217	0.862939	0.0460513
ENSOARG00000000745	CSPP1	8.83506	6.12064	0.529558	0.0460931
ENSOARG00000008789	PC	19.2993	60.3653	-1.64517	0.0462383
ENSOARG00000013750	CDC42EP1	16.4001	8.47466	0.952479	0.0465021
ENSOARG00000018518	ZNF655	12.3746	10.0459	0.300785	0.0465364
ENSOARG00000004033	TMEM5	3.26672	5.02133	-0.620229	0.0465392
ENSOARG00000003568	AKAP8	9.43527	7.05561	0.419292	0.046721
ENSOARG00000015717	-	5.4339	7.05478	-0.376614	0.0467584
ENSOARG00000012950	FTCD	18.9517	39.1912	-1.0482	0.0469302
ENSOARG00000009854	EXT1	15.7703	18.8517	-0.257481	0.0469333
ENSOARG00000009926	NIPSNAP2	16.9475	11.0348	0.619007	0.0469536
ENSOARG00000009183	WBP2	16.8391	18.1556	-0.108601	0.0471125
ENSOARG00000001974	RNF130	42.0788	48.6643	-0.20977	0.0471195
ENSOARG00000016519	-	14.8054	15.5774	-0.0733263	0.0472236
ENSOARG00000001128	EIF1AD	11.9762	13.6404	-0.18771	0.0472539
ENSOARG00000019752	-	9.16583	5.91068	0.632941	0.0473037
ENSOARG00000005360	-	5.24941	4.78629	0.133248	0.0475176
ENSOARG00000019931	C1D	20.875	23.3557	-0.162002	0.0476489
ENSOARG00000009195	PLCB1	12.3657	8.0871	0.612647	0.0477488
ENSOARG00000007727	BFAR	12.2387	15.4117	-0.332577	0.047848
ENSOARG00000016535	NFXL1	7.14509	4.46306	0.678919	0.048007
ENSOARG00000007053	NAA16	6.6357	4.74834	0.482827	0.0480171
ENSOARG00000015577	TMEM167A	36.4949	51.4455	-0.495349	0.0485376
ENSOARG00000016387	SLC25A32	10.103	15.6585	-0.632167	0.0486845
ENSOARG00000017109	TMEM179B	9.86663	12.867	-0.383046	0.0486954
ENSOARG00000001034	GCFC2	9.35333	6.47659	0.530246	0.0487703
ENSOARG00000000502	-	5.77843	8.94119	-0.629788	0.0487845
ENSOARG00000004366	MON2	22.1402	24.503	-0.146288	0.0489814
ENSOARG00000004689	HPN	81.8731	65.3169	0.325932	0.0489911
ENSOARG00000020175	CAP1	48.2677	60.8235	-0.333569	0.0491993
ENSOARG00000015809	PSMD12	36.8466	29.8029	0.306079	0.0492111
ENSOARG00000015949	ATRNL1	7.46135	4.42086	0.755109	0.0493083
ENSOARG00000005799	SLC30A5	24.0403	26.2931	-0.129233	0.0496386
ENSOARG00000009103	NMI	16.2384	17.6616	-0.121209	0.049762
ENSOARG00000004020	-	7.23481	7.17541	0.0118955	0.0498105
ENSOARG00000000903	ANKRD46	16.8025	20.5544	-0.290771	0.0498125
ENSOARG00000005689	CCDC125	4.24934	2.44763	0.795851	0.0499937
