# Supplementary material for: Heat Stress-Responsive Transcriptome Analysis in the Liver Tissue of Hu Sheep
Source: Genes (Basel). 2019 May 22;10(5):395. doi: 10.3390/genes10050395 (PMC6562622; doi:10.3390/genes10050395)
Supplement: Supplementary file 1 [file genes-10-00395-s001.zip › 2019.05.06-Additional Files/Additional file 2.xlsx]

## Sheet: Sheet1
GO Terms	GO_accession	Description	P-Value	Number of DEGs	Gene_ID	Gene_description
biological_process	GO:0043436	oxoacid metabolic process	1.3979e-05	45	ENSOARG00000016499,ENSOARG00000019210,ENSOARG00000018469,ENSOARG00000018580,ENSOARG00000000053,ENSOARG00000009854,ENSOARG00000018604,ENSOARG00000003501,ENSOARG00000016387,ENSOARG00000002233,ENSOARG00000007179,ENSOARG00000009418,ENSOARG00000014440,ENSOARG00000009915,ENSOARG00000004826,ENSOARG00000018038,ENSOARG00000012060,ENSOARG00000003750,ENSOARG00000019217,ENSOARG00000015550,ENSOARG00000010176,…	NAT8|-|MTHFR|AASS|HAO1|EXT1|GLCE|PDK4|SLC25A32|APOA5|SHMT2|-|VNN1|SULT1B1|SIRT1|P4HB|AMDHD1|MTR|UGT1A1|CBR4|MAT1A|CARS2|SULT2A1|GLS2|PC|NR1H4|SLC27A4|MDH2|BHMT|HARS|KYAT3|-|SLC45A3|GLDC|HGD|APOA4|SLC27A2|FPGS|MLXIPL|ACOX1|FAAH|HACD2|INSIG2|-|ACADVL|
biological_process	GO:0006082	organic acid metabolic process	1.3979e-05	45	ENSOARG00000004234,ENSOARG00000002419,ENSOARG00000013672,ENSOARG00000019925,ENSOARG00000011474,ENSOARG00000008540,ENSOARG00000012375,ENSOARG00000020994,ENSOARG00000020191,ENSOARG00000002455,ENSOARG00000012219,ENSOARG00000019966,ENSOARG00000010662,ENSOARG00000011468,ENSOARG00000008655,ENSOARG00000010421,ENSOARG00000013901,ENSOARG00000008789,ENSOARG00000017250,ENSOARG00000013650,ENSOARG00000015053,…	SLC45A3|APOA4|GLDC|HGD|FPGS|ACOX1|MLXIPL|SLC27A2|HACD2|FAAH|INSIG2|-|ACADVL|SULT2A1|GLS2|SLC27A4|NR1H4|PC|BHMT|MDH2|KYAT3|HARS|-|SULT1B1|VNN1|SIRT1|-|AMDHD1|P4HB|MTR|UGT1A1|CBR4|MAT1A|CARS2|NAT8|MTHFR|-|AASS|HAO1|EXT1|GLCE|SLC25A32|PDK4|SHMT2|APOA5|
biological_process	GO:0019752	carboxylic acid metabolic process	1.3979e-05	42	ENSOARG00000008655,ENSOARG00000010421,ENSOARG00000008789,ENSOARG00000013901,ENSOARG00000017250,ENSOARG00000013650,ENSOARG00000015053,ENSOARG00000018471,ENSOARG00000015190,ENSOARG00000004234,ENSOARG00000002419,ENSOARG00000019925,ENSOARG00000013672,ENSOARG00000011474,ENSOARG00000012375,ENSOARG00000008540,ENSOARG00000020994,ENSOARG00000002455,ENSOARG00000020191,ENSOARG00000012219,ENSOARG00000010662,…	GLS2|SLC27A4|PC|NR1H4|BHMT|MDH2|KYAT3|HARS|-|SLC45A3|APOA4|HGD|GLDC|FPGS|MLXIPL|ACOX1|SLC27A2|FAAH|HACD2|INSIG2|ACADVL|-|NAT8|MTHFR|-|AASS|HAO1|PDK4|SLC25A32|SHMT2|APOA5|SULT1B1|VNN1|SIRT1|-|AMDHD1|P4HB|MTR|UGT1A1|CBR4|MAT1A|CARS2|
biological_process	GO:0042304	regulation of fatty acid biosynthetic process	0.00047191	8	ENSOARG00000002419,ENSOARG00000004234,ENSOARG00000004826,ENSOARG00000012375,ENSOARG00000003501,ENSOARG00000012219,ENSOARG00000002233,ENSOARG00000010662	APOA4|SLC45A3|SIRT1|MLXIPL|PDK4|INSIG2|APOA5|ACADVL|
biological_process	GO:0090312	positive regulation of protein deacetylation	0.0018814	6	ENSOARG00000014368,ENSOARG00000010580,ENSOARG00000019090,ENSOARG00000003694,ENSOARG00000003411,ENSOARG00000003568	DYRK1A|NIPBL|RIPK3|FNTA|AKAP8L|AKAP8|
biological_process	GO:1901605	alpha-amino acid metabolic process	0.0026003	17	ENSOARG00000010176,ENSOARG00000019925,ENSOARG00000013672,ENSOARG00000018038,ENSOARG00000012060,ENSOARG00000011474,ENSOARG00000003750,ENSOARG00000017250,ENSOARG00000016387,ENSOARG00000015053,ENSOARG00000015190,ENSOARG00000007179,ENSOARG00000008655,ENSOARG00000019210,ENSOARG00000018469,ENSOARG00000013901,ENSOARG00000018580	MAT1A|HGD|GLDC|P4HB|AMDHD1|FPGS|MTR|BHMT|SLC25A32|KYAT3|-|SHMT2|GLS2|-|MTHFR|NR1H4|AASS|
biological_process	GO:0006520	cellular amino acid metabolic process	0.0043743	23	ENSOARG00000019966,ENSOARG00000010176,ENSOARG00000006892,ENSOARG00000011474,ENSOARG00000012060,ENSOARG00000018038,ENSOARG00000003750,ENSOARG00000009915,ENSOARG00000014440,ENSOARG00000019925,ENSOARG00000013672,ENSOARG00000015053,ENSOARG00000018471,ENSOARG00000007179,ENSOARG00000015190,ENSOARG00000016387,ENSOARG00000017250,ENSOARG00000018580,ENSOARG00000013901,ENSOARG00000008655,ENSOARG00000016499,…	-|MAT1A|CARS2|FPGS|AMDHD1|P4HB|MTR|SULT1B1|VNN1|HGD|GLDC|KYAT3|HARS|SHMT2|-|SLC25A32|BHMT|AASS|NR1H4|GLS2|NAT8|MTHFR|-|
biological_process	GO:0044281	small molecule metabolic process	0.0046526	74	ENSOARG00000007179,ENSOARG00000017402,ENSOARG00000013139,ENSOARG00000016387,ENSOARG00000018604,ENSOARG00000000053,ENSOARG00000009854,ENSOARG00000018580,ENSOARG00000018058,ENSOARG00000018469,ENSOARG00000019210,ENSOARG00000007511,ENSOARG00000006892,ENSOARG00000010176,ENSOARG00000009926,ENSOARG00000010870,ENSOARG00000019217,ENSOARG00000003750,ENSOARG00000009682,ENSOARG00000017361,ENSOARG00000006679,…	SHMT2|APOB|GART|SLC25A32|GLCE|HAO1|EXT1|AASS|DENND4A|MTHFR|-|ALDOB|CARS2|MAT1A|NIPSNAP2|SRD5A2|UGT1A1|MTR|RICTOR|ARHGEF12|ARHGEF11|CHKA|SULT1B1|SIRT1|VNN1|KYAT3|PRPS2|BHMT|MDH2|DNAJB1|SPTLC1|SULT2A1|CDA|ARHGAP21|ACADVL|ADRB2|CLPX|PICALM|INSIG2|HACD2|ACOX1|APOA4|PLCB1|SLC45A3|APOA5|H6PD|DENND6A|PDK4|SOS2|RAMP1|PLEKHG3|NAT8|CBR4|PDE4A|AMDHD1|OLA1|P4HB|VAV2|-|-|HARS|ASAP3|SLC27A4|PC|NR1H4|GLS2|-|FAA…
biological_process	GO:0006476	protein deacetylation	0.0073305	10	ENSOARG00000003694,ENSOARG00000015328,ENSOARG00000019090,ENSOARG00000001996,ENSOARG00000009493,ENSOARG00000003568,ENSOARG00000010580,ENSOARG00000014368,ENSOARG00000004826,ENSOARG00000003411	FNTA|MTA2|RIPK3|TADA2A|HDAC2|AKAP8|NIPBL|DYRK1A|SIRT1|AKAP8L|
biological_process	GO:0090311	regulation of protein deacetylation	0.0073305	7	ENSOARG00000003411,ENSOARG00000003568,ENSOARG00000019090,ENSOARG00000010580,ENSOARG00000001996,ENSOARG00000003694,ENSOARG00000014368	AKAP8L|AKAP8|RIPK3|NIPBL|TADA2A|FNTA|DYRK1A|
biological_process	GO:0035601	protein deacylation	0.008092	10	ENSOARG00000003568,ENSOARG00000009493,ENSOARG00000003694,ENSOARG00000015328,ENSOARG00000019090,ENSOARG00000001996,ENSOARG00000004826,ENSOARG00000003411,ENSOARG00000014368,ENSOARG00000010580	AKAP8|HDAC2|FNTA|MTA2|RIPK3|TADA2A|SIRT1|AKAP8L|DYRK1A|NIPBL|
biological_process	GO:2000323	negative regulation of glucocorticoid receptor signaling pathway	0.0098087	4	ENSOARG00000007809,ENSOARG00000001602,ENSOARG00000017816,ENSOARG00000002386	ARNTL|CLOCK|CRY1|CRY2|
biological_process	GO:0044237	cellular metabolic process	0.012908	251	ENSOARG00000009205,ENSOARG00000012664,ENSOARG00000013262,ENSOARG00000011695,ENSOARG00000013463,ENSOARG00000003568,ENSOARG00000009257,ENSOARG00000001211,ENSOARG00000011246,ENSOARG00000016608,ENSOARG00000013331,ENSOARG00000006303,ENSOARG00000005544,ENSOARG00000000230,ENSOARG00000002419,ENSOARG00000016310,ENSOARG00000007588,ENSOARG00000021166,ENSOARG00000012219,ENSOARG00000000822,ENSOARG00000008814,…	CDA|RNF10|-|TRPC4AP|RCL1|AKAP8|CDC73|CFAP20|PRPS2|ANAPC7|PAXBP1|VPS4B|PPP1R14A|SKI|APOA4|RPAP2|STAT6|EIF2S1|INSIG2|-|HP1BP3|-|-|ACADVL|NMI|USP53|ARHGAP21|PSMB9|AKAP8L|-|MTHFR|DENND4A|KMT5A|HAX1|SAE1|GLCE|SLC25A32|MAP3K21|SORL1|GART|CNOT9|APOB|BAZ1B|PIGV|ETNK1|CHKA|-|SIRT1|VNN1|ERI1|CLOCK|DYRK1A|-|NIPBL|-|MTR|-|MBNL2|GABARAP|PUS3|SRD5A2|MTERF2|WBP4|MAT1A|GLS2|TAF2|TRMT112|EEF1D|MAP4K3|ASAP3|FTCD|T…
biological_process	GO:0044283	small molecule biosynthetic process	0.015063	22	ENSOARG00000007870,ENSOARG00000013901,ENSOARG00000017250,ENSOARG00000003501,ENSOARG00000007179,ENSOARG00000002233,ENSOARG00000017402,ENSOARG00000006429,ENSOARG00000002419,ENSOARG00000004826,ENSOARG00000014868,ENSOARG00000004234,ENSOARG00000003750,ENSOARG00000020191,ENSOARG00000020994,ENSOARG00000011474,ENSOARG00000012375,ENSOARG00000012219,ENSOARG00000010176,ENSOARG00000010870,ENSOARG00000015550,…	SPTLC1|NR1H4|BHMT|PDK4|SHMT2|APOA5|APOB|CYP2R1|APOA4|SIRT1|CHKA|SLC45A3|MTR|HACD2|SLC27A2|FPGS|MLXIPL|INSIG2|MAT1A|SRD5A2|CBR4|ACADVL|
biological_process	GO:2000322	regulation of glucocorticoid receptor signaling pathway	0.018559	4	ENSOARG00000017816,ENSOARG00000007809,ENSOARG00000001602,ENSOARG00000002386	CRY1|ARNTL|CLOCK|CRY2|
biological_process	GO:0016053	organic acid biosynthetic process	0.019016	17	ENSOARG00000013901,ENSOARG00000007179,ENSOARG00000002233,ENSOARG00000003501,ENSOARG00000017250,ENSOARG00000003750,ENSOARG00000020191,ENSOARG00000012375,ENSOARG00000011474,ENSOARG00000020994,ENSOARG00000002419,ENSOARG00000004826,ENSOARG00000004234,ENSOARG00000010176,ENSOARG00000015550,ENSOARG00000010662,ENSOARG00000012219	NR1H4|SHMT2|APOA5|PDK4|BHMT|MTR|HACD2|MLXIPL|FPGS|SLC27A2|APOA4|SIRT1|SLC45A3|MAT1A|CBR4|ACADVL|INSIG2|
biological_process	GO:0046394	carboxylic acid biosynthetic process	0.019016	17	ENSOARG00000013901,ENSOARG00000007179,ENSOARG00000002233,ENSOARG00000017250,ENSOARG00000003501,ENSOARG00000003750,ENSOARG00000020191,ENSOARG00000012375,ENSOARG00000011474,ENSOARG00000020994,ENSOARG00000002419,ENSOARG00000004826,ENSOARG00000004234,ENSOARG00000010176,ENSOARG00000015550,ENSOARG00000010662,ENSOARG00000012219	NR1H4|SHMT2|APOA5|BHMT|PDK4|MTR|HACD2|MLXIPL|FPGS|SLC27A2|APOA4|SIRT1|SLC45A3|MAT1A|CBR4|ACADVL|INSIG2|
biological_process	GO:0019217	regulation of fatty acid metabolic process	0.020312	8	ENSOARG00000012375,ENSOARG00000004826,ENSOARG00000004234,ENSOARG00000002419,ENSOARG00000010662,ENSOARG00000002233,ENSOARG00000012219,ENSOARG00000003501	MLXIPL|SIRT1|SLC45A3|APOA4|ACADVL|APOA5|INSIG2|PDK4|
biological_process	GO:0044711	single-organism biosynthetic process	0.020312	22	ENSOARG00000017250,ENSOARG00000003501,ENSOARG00000002233,ENSOARG00000007179,ENSOARG00000017402,ENSOARG00000007870,ENSOARG00000013901,ENSOARG00000012219,ENSOARG00000010870,ENSOARG00000010176,ENSOARG00000010662,ENSOARG00000015550,ENSOARG00000006429,ENSOARG00000002419,ENSOARG00000004234,ENSOARG00000004826,ENSOARG00000014868,ENSOARG00000020191,ENSOARG00000003750,ENSOARG00000011474,ENSOARG00000012375,…	BHMT|PDK4|APOA5|SHMT2|APOB|SPTLC1|NR1H4|INSIG2|SRD5A2|MAT1A|ACADVL|CBR4|CYP2R1|APOA4|SLC45A3|SIRT1|CHKA|HACD2|MTR|FPGS|MLXIPL|SLC27A2|
biological_process	GO:1901564	organonitrogen compound metabolic process	0.025649	60	ENSOARG00000008655,ENSOARG00000011468,ENSOARG00000009205,ENSOARG00000007870,ENSOARG00000007411,ENSOARG00000013901,ENSOARG00000005443,ENSOARG00000017250,ENSOARG00000011246,ENSOARG00000015053,ENSOARG00000018471,ENSOARG00000015190,ENSOARG00000003467,ENSOARG00000009195,ENSOARG00000002419,ENSOARG00000013672,ENSOARG00000019925,ENSOARG00000011474,ENSOARG00000003013,ENSOARG00000020191,ENSOARG00000004654,…	GLS2|SULT2A1|CDA|SPTLC1|ASAP3|NR1H4|DNAJB1|BHMT|PRPS2|KYAT3|HARS|-|HMOX2|PLCB1|APOA4|GLDC|HGD|FPGS|PGLYRP2|HACD2|PICALM|CLPX|B3GALT1|-|ADRB2|ARHGAP21|ITIH1|PLEKHG3|NAT8|ALDOB|RAMP1|DENND4A|MTHFR|-|AASS|SOS2|EXT1|GLCE|SLC25A32|GART|DENND6A|SHMT2|H6PD|CHKA|SULT1B1|VNN1|VAV2|ARHGEF12|ARHGEF11|AMDHD1|OLA1|RICTOR|P4HB|MTR|PDE4A|IREB2|OAZ1|MAT1A|CARS2|NIPSNAP2|
biological_process	GO:0072330	monocarboxylic acid biosynthetic process	0.033434	12	ENSOARG00000012219,ENSOARG00000003501,ENSOARG00000002233,ENSOARG00000010662,ENSOARG00000015550,ENSOARG00000002419,ENSOARG00000004234,ENSOARG00000004826,ENSOARG00000020191,ENSOARG00000013901,ENSOARG00000020994,ENSOARG00000012375	INSIG2|PDK4|APOA5|ACADVL|CBR4|APOA4|SLC45A3|SIRT1|HACD2|NR1H4|SLC27A2|MLXIPL|
biological_process	GO:0045723	positive regulation of fatty acid biosynthetic process	0.033434	4	ENSOARG00000002419,ENSOARG00000004234,ENSOARG00000002233,ENSOARG00000012375	APOA4|SLC45A3|APOA5|MLXIPL|
biological_process	GO:0006807	nitrogen compound metabolic process	0.038326	163	ENSOARG00000010176,ENSOARG00000018491,ENSOARG00000006905,ENSOARG00000011870,ENSOARG00000002685,ENSOARG00000001602,ENSOARG00000010020,ENSOARG00000004826,ENSOARG00000014868,ENSOARG00000014440,ENSOARG00000003750,ENSOARG00000010580,ENSOARG00000010132,ENSOARG00000014368,ENSOARG00000013139,ENSOARG00000019624,ENSOARG00000018604,ENSOARG00000016387,ENSOARG00000012638,ENSOARG00000018469,ENSOARG00000018058,…	MAT1A|MTERF2|WBP4|PUS3|MBNL2|CLOCK|ERI1|SIRT1|CHKA|VNN1|MTR|NIPBL|-|DYRK1A|GART|CNOT9|GLCE|SLC25A32|BAZ1B|MTHFR|DENND4A|KMT5A|-|AKAP8L|HAX1|-|-|HP1BP3|INSIG2|ARHGAP21|ITIH1|NMI|RPAP2|APOA4|SKI|PAXBP1|STAT6|PGLYRP2|PRPS2|RCL1|CDC73|AKAP8|RNF10|CDA|MED13L|MRPL12|-|CBR4|OAZ1|KDM7A|MAD2L2|SUZ12|CREBL2|OLA1|P4HB|-|GCFC2|TADA2A|PCGF5|RAMP1|MITF|RBM8A|PLEKHG3|SOS2|HDAC2|H3F3B|TBX3|KAT6A|ARNTL|FPGS|MCMBP…
biological_process	GO:0006633	fatty acid biosynthetic process	0.038683	10	ENSOARG00000002419,ENSOARG00000004234,ENSOARG00000004826,ENSOARG00000020191,ENSOARG00000012375,ENSOARG00000012219,ENSOARG00000003501,ENSOARG00000002233,ENSOARG00000010662,ENSOARG00000015550	APOA4|SLC45A3|SIRT1|HACD2|MLXIPL|INSIG2|PDK4|APOA5|ACADVL|CBR4|
biological_process	GO:0070828	heterochromatin organization	0.038683	4	ENSOARG00000008814,ENSOARG00000018469,ENSOARG00000009555,ENSOARG00000013062	HP1BP3|MTHFR|H3F3B|SETD7|
biological_process	GO:0046890	regulation of lipid biosynthetic process	0.041096	10	ENSOARG00000003501,ENSOARG00000012219,ENSOARG00000002233,ENSOARG00000017402,ENSOARG00000010662,ENSOARG00000002419,ENSOARG00000004234,ENSOARG00000004826,ENSOARG00000013901,ENSOARG00000012375	PDK4|INSIG2|APOA5|APOB|ACADVL|APOA4|SLC45A3|SIRT1|NR1H4|MLXIPL|
biological_process	GO:0033144	negative regulation of intracellular steroid hormone receptor signaling pathway	0.04348	6	ENSOARG00000004826,ENSOARG00000007809,ENSOARG00000001602,ENSOARG00000019624,ENSOARG00000017816,ENSOARG00000002386	SIRT1|ARNTL|CLOCK|CNOT9|CRY1|CRY2|
biological_process	GO:0016570	histone modification	0.04348	22	ENSOARG00000012538,ENSOARG00000013331,ENSOARG00000004826,ENSOARG00000001602,ENSOARG00000002954,ENSOARG00000010580,ENSOARG00000013120,ENSOARG00000013017,ENSOARG00000020368,ENSOARG00000009493,ENSOARG00000015328,ENSOARG00000003411,ENSOARG00000018469,ENSOARG00000003774,ENSOARG00000013901,ENSOARG00000020093,ENSOARG00000003568,ENSOARG00000009257,ENSOARG00000009183,ENSOARG00000001996,ENSOARG00000012638,…	KDM7A|PAXBP1|SIRT1|CLOCK|KAT6A|NIPBL|BRPF3|SUZ12|YEATS4|HDAC2|MTA2|AKAP8L|MTHFR|KMT5A|NR1H4|UBE2N|AKAP8|CDC73|WBP2|TADA2A|BAZ1B|SETD7|
biological_process	GO:0009058	biosynthetic process	0.04348	145	ENSOARG00000002233,ENSOARG00000001996,ENSOARG00000015934,ENSOARG00000009234,ENSOARG00000001034,ENSOARG00000003848,ENSOARG00000005627,ENSOARG00000009893,ENSOARG00000009833,ENSOARG00000018990,ENSOARG00000004843,ENSOARG00000000120,ENSOARG00000015550,ENSOARG00000004033,ENSOARG00000005789,ENSOARG00000018221,ENSOARG00000001128,ENSOARG00000013017,ENSOARG00000020855,ENSOARG00000000654,ENSOARG00000012538,…	APOA5|TADA2A|PCGF5|-|GCFC2|RPS5|GALNT1|LARP1|MITF|RAMP1|C1GALT1|-|CBR4|TMEM5|MED13L|MRPL12|EIF1AD|SUZ12|CREBL2|MAD2L2|KDM7A|-|FXN|WBP2|TRIM24|EEF1D|TAF2|-|HDAC2|TBX3|-|MCMBP|EXOSC10|SLC27A2|FPGS|ARNTL|KAT6A|BAZ1B|PIGV|ETNK1|APOB|GART|GLCE|HAX1|-|KMT5A|AKAP8L|SRD5A2|MTERF2|MAT1A|-|NIPBL|MTR|CLOCK|CHKA|SIRT1|PRPS2|CDC73|-|RNF10|ACADVL|NMI|-|-|HP1BP3|-|EIF2S1|INSIG2|STAT6|APOA4|RPAP2|PAXBP1|SKI|UBE2…
biological_process	GO:0031328	positive regulation of cellular biosynthetic process	0.049592	56	ENSOARG00000004689,ENSOARG00000012664,ENSOARG00000015977,ENSOARG00000013901,ENSOARG00000010722,ENSOARG00000005858,ENSOARG00000001166,ENSOARG00000009257,ENSOARG00000010179,ENSOARG00000009183,ENSOARG00000002988,ENSOARG00000020303,ENSOARG00000014972,ENSOARG00000010167,ENSOARG00000001687,ENSOARG00000011109,ENSOARG00000009195,ENSOARG00000013331,ENSOARG00000004234,ENSOARG00000002419,ENSOARG00000002954,…	HPN|RNF10|TAF2|NR1H4|CREB3L3|NR1H3|NRIP1|CDC73|TRIM24|WBP2|MAP2K7|CITED4|MED13|NR2F2|ARMCX3|EEF2|PLCB1|PAXBP1|SLC45A3|APOA4|KAT6A|ARNTL|ICE2|MLXIPL|STAT6|TP53BP1|TBX3|PICALM|INSIG2|HDAC2|NFE2L2|ADRB2|MTA2|CDH13|AKAP8L|RAMP1|MITF|LARP1|MNAT1|HAX1|RPRD1B|YAP1|PCGF5|ZPR1|BAZ1B|APOA5|SIRT1|KDM7A|MAD2L2|ARHGEF11|CLOCK|RIPK1|THOC1|NIPBL|MRPL12|EPCAM|
cellular_component	GO:0043227	membrane-bounded organelle	0.00039447	289	ENSOARG00000020368,ENSOARG00000019658,ENSOARG00000017431,ENSOARG00000001903,ENSOARG00000018289,ENSOARG00000018169,ENSOARG00000013672,ENSOARG00000013925,ENSOARG00000019925,ENSOARG00000017664,ENSOARG00000005196,ENSOARG00000010147,ENSOARG00000006389,ENSOARG00000007776,ENSOARG00000001486,ENSOARG00000010167,ENSOARG00000014972,ENSOARG00000001687,ENSOARG00000015676,ENSOARG00000018630,ENSOARG00000009500,…	YEATS4|B3GALT1|NFE2L2|PITPNB|PET117|TIPIN|GLDC|GNG5|HGD|CHD9|SSR2|TP53BP1|PPM1B|OSTC|GATAD2B|NR2F2|MED13|ARMCX3|PDIA6|RER1|SMNDC1|PC|RAB11B|PDE4A|-|HOMEZ|SARAF|GLRX3|F9|THOC1|C1R|AP5M1|UBE2N|SLC30A5|PDK4|COX5B|DENND6A|SPTAN1|NAT8|SMDT1|NFXL1|CLPX|MRC1|PLCB1|TIMMDC1|RCOR3|CTDSPL2|ICE2|PRPF4|-|SDC4|MDH2|BHMT|IFT20|KCNMA1|UBA1|SEC24C|SETD7|EMC6|NAB1|HPN|-|DNAJB1|PSMD3|UNC13B|C1orf123|NUP88|GOLGB1|AR…
cellular_component	GO:0043226	organelle	0.00074143	309	ENSOARG00000013139,ENSOARG00000019624,ENSOARG00000018274,ENSOARG00000001731,ENSOARG00000016387,ENSOARG00000007777,ENSOARG00000020117,ENSOARG00000017402,ENSOARG00000007866,ENSOARG00000002271,ENSOARG00000010941,ENSOARG00000021147,ENSOARG00000009108,ENSOARG00000018491,ENSOARG00000000118,ENSOARG00000011016,ENSOARG00000002685,ENSOARG00000001505,ENSOARG00000001602,ENSOARG00000008298,ENSOARG00000000950,…	GART|CNOT9|SORL1|CIDEA|SLC25A32|DCTN4|ETNK1|APOB|PSMB9|HAX1|SAE1|SYNE2|KANK4|MTERF2|ARL4D|GABARAP|MBNL2|HIVEP2|CLOCK|PARVA|A2M|-|DYNLT1|NIPBL|PRPS2|CFAP20|RCL1|AKAP8|SLC35A3|HP1BP3|INSIG2|EIF2S1|ITIH1|DCAF11|ACADVL|DPF3|DDX6|RPAP2|SKI|SDF4|F11|CAPRIN1|RPS5|TADA2A|PCGF5|MITF|RNF38|RBM8A|ECHDC3|LARP1|GALNT1|CTSV|SERBP1|MRPL12|TMEM5|PDE8A|HIST2H2AB|LMBRD1|MAD2L2|-|HTATIP2|TRIM24|-|KTN1|FTCD|IK|VAT1|…
cellular_component	GO:0005622	intracellular	0.0043743	328	ENSOARG00000006660,ENSOARG00000002393,ENSOARG00000007053,ENSOARG00000004988,ENSOARG00000003628,ENSOARG00000021131,ENSOARG00000017816,ENSOARG00000007727,ENSOARG00000014695,ENSOARG00000019090,ENSOARG00000008680,ENSOARG00000002720,ENSOARG00000012060,ENSOARG00000020303,ENSOARG00000018471,ENSOARG00000017531,ENSOARG00000013739,ENSOARG00000007666,ENSOARG00000007250,ENSOARG00000013901,ENSOARG00000010421,…	YAP1|ZDHHC4|NAA16|AFDN|YIF1A|MNAT1|CRY1|BFAR|YIPF6|RIPK3|COPA|VAV2|AMDHD1|CITED4|HARS|PTBP2|TUBA8|SLC25A4|IBTK|NR1H4|SLC27A4|NBR1|DNAJC11|ANAPC13|MTA2|AP1B1|PRKCZ|BACE2|EXPH5|CSPP1|MLXIPL|-|LAS1L|PXMP2|CDH13|TOMM22|TRIM38|DYNLL2|SVIL|AASS|RPRD1B|HAO1|UGT1A1|IPO5|IREB2|COPB1|CRY2|NIPSNAP2|BTBD1|ARHGEF11|RICTOR|LIN7C|CAP1|RIPK1|ZNF189|NRIP1|PLBD2|MAP2K7|RNF7|ZDHHC2|KYAT3|GLT1D1|EEF2|SNRPB|SPTLC1|NR…
cellular_component	GO:0044444	cytoplasmic part	0.0046526	198	ENSOARG00000004689,ENSOARG00000011468,ENSOARG00000006740,ENSOARG00000007870,ENSOARG00000005443,ENSOARG00000010722,ENSOARG00000013650,ENSOARG00000017250,ENSOARG00000007553,ENSOARG00000017526,ENSOARG00000006563,ENSOARG00000012084,ENSOARG00000013586,ENSOARG00000015053,ENSOARG00000009509,ENSOARG00000007968,ENSOARG00000016604,ENSOARG00000011109,ENSOARG00000004236,ENSOARG00000007432,ENSOARG00000019746,…	HPN|SULT2A1|SNRPB|SPTLC1|DNAJB1|CREB3L3|MDH2|BHMT|PLBD2|IFT20|RNF7|-|UBA1|KYAT3|ZDHHC2|SEC24C|GLT1D1|EEF2|EMC6|DNAJC15|TIMMDC1|ICE2|ACOX1|HACD2|ANGPTL6|PICALM|MOB1B|CLPX|MRC1|SEC24B|CLTC|EDEM1|ALDOB|PXMP2|-|TOMM22|DYNLL2|SVIL|AASS|EXT1|RPRD1B|HAO1|RAB1A|SHMT2|BTBD1|GOLGB1|CAP1|RIPK1|UNC13B|UGT1A1|COPB1|IREB2|CRY2|NIPSNAP2|PDIA6|RER1|SLC25A4|PC|SLC27A4|NBR1|RAB11B|OSTC|HARS|ARMCX3|GNG5|GLDC|SSR2|M…
cellular_component	GO:0031988	membrane-bounded vesicle	0.0063773	102	ENSOARG00000011493,ENSOARG00000013925,ENSOARG00000019925,ENSOARG00000020994,ENSOARG00000007444,ENSOARG00000007072,ENSOARG00000009555,ENSOARG00000011000,ENSOARG00000001903,ENSOARG00000004544,ENSOARG00000000422,ENSOARG00000015676,ENSOARG00000006842,ENSOARG00000003801,ENSOARG00000012950,ENSOARG00000005012,ENSOARG00000011357,ENSOARG00000013956,ENSOARG00000011965,ENSOARG00000013389,ENSOARG00000000967,…	MGST3|GNG5|HGD|SLC27A2|MRAS|-|H3F3B|DNAJC11|PITPNB|VAT1|PRKCZ|PDIA6|TRMT112|RAB11B|FTCD|NBR1|FKBP4|LGALS1|LMBRD1|HIST2H2AB|OLA1|S100A8|P4HB|C1R|MON2|IGF2R|DLST|CTSV|SERBP1|YIPF6|F9|COPA|PDE8A|PSMD12|GLRX3|NAT8|NAA16|TM9SF2|RPS5|SLC30A5|COX5B|UBE2N|SPTAN1|GINM1|PLCB1|VPS4B|APOA4|SLC23A1|F11|SDF4|SDC4|PGLYRP2|PICALM|MOB1B|ANGPTL6|EIF2S1|CLTC|RAB2A|SEC24B|PSMD2|ITIH1|WASF3|HPN|SNRPB|DNAJB1|NUMB|VAMP…
cellular_component	GO:0070062	extracellular vesicular exosome	0.0073305	90	ENSOARG00000011109,ENSOARG00000017589,ENSOARG00000013586,ENSOARG00000011246,ENSOARG00000017526,ENSOARG00000009163,ENSOARG00000001211,ENSOARG00000007553,ENSOARG00000017250,ENSOARG00000020536,ENSOARG00000013650,ENSOARG00000001991,ENSOARG00000005443,ENSOARG00000006740,ENSOARG00000012699,ENSOARG00000004689,ENSOARG00000001533,ENSOARG00000020600,ENSOARG00000016046,ENSOARG00000011975,ENSOARG00000021166,…	EEF2|DSTN|UBA1|PRPS2|IFT20|KCNMA1|CFAP20|PLBD2|BHMT|VAMP5|MDH2|SNUPN|DNAJB1|SNRPB|WASF3|HPN|ITIH1|PSMD2|RAB2A|MOB1B|EIF2S1|ANGPTL6|SDF4|SDC4|PGLYRP2|F11|APOA4|SLC23A1|GINM1|PLCB1|VPS4B|SHMT2|LAP3|APOB|GART|SORL1|RAB1A|SYNE2|CDH13|C11orf52|PSMB9|ALDOB|EPCAM|C1orf123|PSMD3|CAP1|NIPBL|LIN7C|ARHGEF12|VNN1|A2M|FKBP4|RAB11B|FTCD|NBR1|TRMT112|PDIA6|VAT1|PRKCZ|PITPNB|H3F3B|DNAJC11|SLC27A2|MRAS|HGD|GNG5|M…
cellular_component	GO:0043230	extracellular organelle	0.0073305	90	ENSOARG00000006213,ENSOARG00000005218,ENSOARG00000012513,ENSOARG00000010580,ENSOARG00000015087,ENSOARG00000020175,ENSOARG00000014440,ENSOARG00000000950,ENSOARG00000017361,ENSOARG00000017402,ENSOARG00000003421,ENSOARG00000007179,ENSOARG00000019997,ENSOARG00000018274,ENSOARG00000013139,ENSOARG00000021147,ENSOARG00000007511,ENSOARG00000007866,ENSOARG00000009566,ENSOARG00000015268,ENSOARG00000016046,…	C1orf123|EPCAM|PSMD3|NIPBL|LIN7C|CAP1|VNN1|A2M|ARHGEF12|APOB|LAP3|SHMT2|RAB1A|SORL1|GART|SYNE2|ALDOB|PSMB9|CDH13|C11orf52|RAB2A|PSMD2|ITIH1|ANGPTL6|EIF2S1|MOB1B|F11|PGLYRP2|SDF4|SDC4|PLCB1|VPS4B|GINM1|SLC23A1|APOA4|UBA1|DSTN|EEF2|MDH2|SNUPN|BHMT|PLBD2|VAMP5|KCNMA1|CFAP20|IFT20|PRPS2|DNAJB1|HPN|WASF3|SNRPB|GLRX3|F9|PDE8A|COPA|PSMD12|DLST|SERBP1|CTSV|S100A8|P4HB|OLA1|MON2|IGF2R|C1R|HIST2H2AB|LGALS1…
cellular_component	GO:0065010	extracellular membrane-bounded organelle	0.0073305	90	ENSOARG00000012513,ENSOARG00000005218,ENSOARG00000006213,ENSOARG00000017361,ENSOARG00000014440,ENSOARG00000000950,ENSOARG00000015087,ENSOARG00000010580,ENSOARG00000020175,ENSOARG00000018274,ENSOARG00000013139,ENSOARG00000019997,ENSOARG00000003421,ENSOARG00000007179,ENSOARG00000017402,ENSOARG00000007511,ENSOARG00000007866,ENSOARG00000015268,ENSOARG00000009566,ENSOARG00000021147,ENSOARG00000014885,…	PSMD3|EPCAM|C1orf123|ARHGEF12|VNN1|A2M|LIN7C|NIPBL|CAP1|SORL1|GART|RAB1A|LAP3|SHMT2|APOB|ALDOB|PSMB9|C11orf52|CDH13|SYNE2|ANGPTL6|EIF2S1|MOB1B|ITIH1|RAB2A|PSMD2|SLC23A1|APOA4|VPS4B|PLCB1|GINM1|PGLYRP2|SDC4|SDF4|F11|CFAP20|IFT20|KCNMA1|PRPS2|SNUPN|MDH2|PLBD2|BHMT|VAMP5|DSTN|EEF2|UBA1|SNRPB|HPN|WASF3|DNAJB1|SERBP1|CTSV|DLST|GLRX3|PSMD12|F9|COPA|PDE8A|HIST2H2AB|LGALS1|MON2|IGF2R|C1R|S100A8|P4HB|OLA1…
cellular_component	GO:0005737	cytoplasm	0.010964	229	ENSOARG00000019658,ENSOARG00000011000,ENSOARG00000010129,ENSOARG00000018169,ENSOARG00000012541,ENSOARG00000018289,ENSOARG00000000422,ENSOARG00000004068,ENSOARG00000017431,ENSOARG00000013925,ENSOARG00000013672,ENSOARG00000007072,ENSOARG00000006389,ENSOARG00000010147,ENSOARG00000005196,ENSOARG00000012375,ENSOARG00000020303,ENSOARG00000007776,ENSOARG00000001687,ENSOARG00000018471,ENSOARG00000007666,…	B3GALT1|DNAJC11|BACE2|TIPIN|EXPH5|PET117|PRKCZ|AP1B1|NFE2L2|GNG5|GLDC|-|PPM1B|TP53BP1|SSR2|MLXIPL|CITED4|OSTC|ARMCX3|HARS|SLC25A4|IBTK|RER1|TUBA8|PDIA6|RAB11B|NBR1|SLC27A4|SMNDC1|PC|CRY1|BFAR|PDE4A|COPA|RIPK3|SARAF|HOMEZ|GLRX3|YIPF6|-|MAP3K13|VAV2|THOC1|AMDHD1|DENND6A|SLC30A5|PDK4|COX5B|AP5M1|YAP1|UBE2N|FNTA|ZDHHC4|NAT8|NAA16|MNAT1|YIF1A|AFDN|SMDT1|PICALM|MOB1B|CLPX|MRC1|ANGPTL6|EDEM1|CLTC|SEC24B…
cellular_component	GO:0031982	vesicle	0.015847	103	ENSOARG00000011282,ENSOARG00000008385,ENSOARG00000001500,ENSOARG00000015135,ENSOARG00000015809,ENSOARG00000010560,ENSOARG00000008680,ENSOARG00000013382,ENSOARG00000014695,ENSOARG00000013389,ENSOARG00000011965,ENSOARG00000013956,ENSOARG00000004366,ENSOARG00000004632,ENSOARG00000004515,ENSOARG00000000450,ENSOARG00000018038,ENSOARG00000000967,ENSOARG00000009772,ENSOARG00000020093,ENSOARG00000005799,…	SERBP1|CTSV|DLST|GLRX3|PSMD12|F9|COPA|PDE8A|YIPF6|HIST2H2AB|LMBRD1|LGALS1|MON2|IGF2R|C1R|S100A8|P4HB|OLA1|SPTAN1|UBE2N|SLC30A5|RPS5|COX5B|NAA16|NAT8|TM9SF2|DNAJC11|H3F3B|PRKCZ|VAT1|PITPNB|MGST3|GNG5|HGD|-|MRAS|SLC27A2|FKBP4|TRMT112|PDIA6|NBR1|RAB11B|FTCD|PSMD3|UNC13B|COPB1|EPCAM|C1orf123|ARHGEF12|VNN1|A2M|LIN7C|NIPBL|-|CAP1|SORL1|GART|RAB1A|LAP3|SHMT2|APOB|PSMB9|ALDOB|CDH13|C11orf52|HAX1|SYNE2|EI…
cellular_component	GO:0044424	intracellular part	0.020312	307	ENSOARG00000005661,ENSOARG00000007620,ENSOARG00000001738,ENSOARG00000005289,ENSOARG00000009234,ENSOARG00000016378,ENSOARG00000001034,ENSOARG00000005217,ENSOARG00000013017,ENSOARG00000004632,ENSOARG00000000967,ENSOARG00000018038,ENSOARG00000000450,ENSOARG00000020337,ENSOARG00000012538,ENSOARG00000015809,ENSOARG00000003976,ENSOARG00000015550,ENSOARG00000017987,ENSOARG00000016931,ENSOARG00000005789,…	PSMD5|-|NEK9|COX7A1|-|FEM1C|GCFC2|METTL22|SUZ12|IGF2R|OLA1|P4HB|S100A8|GOLT1B|KDM7A|PSMD12|SH2D4A|CBR4|TBC1D23|-|MED13L|DLST|IFNGR1|ASAP3|TAF2|GLS2|KDELR3|FKBP4|FXN|ZNF655|WBP2|PUF60|BRPF3|RPS19BP1|SLC27A2|MCMBP|ATP8B4|-|-|-|CGNL1|HDAC2|H3F3B|TBX3|SHROOM1|MPC1|KMT5A|SDCBP|AKAP8L|BAZ1B|PIGV|LAP3|GLCE|OAT|-|DYRK1A|ERI1|SIRT1|WBP4|NUMB|-|RNF10|WASF3|DSTN|ANAPC7|HOOK3|CDC73|VAMP5|SNUPN|STAT6|BZW1|AAM…
cellular_component	GO:0044446	intracellular organelle part	0.020312	184	ENSOARG00000001687,ENSOARG00000017531,ENSOARG00000014972,ENSOARG00000001486,ENSOARG00000007776,ENSOARG00000003801,ENSOARG00000005012,ENSOARG00000010421,ENSOARG00000013901,ENSOARG00000007666,ENSOARG00000007250,ENSOARG00000018630,ENSOARG00000013739,ENSOARG00000018169,ENSOARG00000015328,ENSOARG00000008228,ENSOARG00000000422,ENSOARG00000017431,ENSOARG00000019658,ENSOARG00000011000,ENSOARG00000020368,…	ARMCX3|PTBP2|MED13|GATAD2B|OSTC|RAB11B|NBR1|SLC27A4|NR1H4|SLC25A4|IBTK|RER1|TUBA8|TIPIN|MTA2|ANAPC13|PRKCZ|NFE2L2|B3GALT1|DNAJC11|YEATS4|PPM1B|-|TP53BP1|MLXIPL|SSR2|CSPP1|FNTA|SLC30A5|COX5B|PDK4|YAP1|UBE2N|MNAT1|SMDT1|AFDN|NAT8|COPA|SARAF|HOMEZ|-|PDE4A|THOC1|EMC6|SETD7|SEC24C|ZDHHC2|UBA1|RNF7|IFT20|NRIP1|MDH2|SPTLC1|SNRPB|HPN|EDEM1|CLTC|SEC24B|MRC1|MOB1B|PICALM|CLPX|HACD2|PRPF4|ICE2|ACOX1|CTDSPL2…
cellular_component	GO:0044422	organelle part	0.025649	186	ENSOARG00000016378,ENSOARG00000003848,ENSOARG00000005217,ENSOARG00000001034,ENSOARG00000015934,ENSOARG00000001996,ENSOARG00000005289,ENSOARG00000020634,ENSOARG00000011563,ENSOARG00000001738,ENSOARG00000007620,ENSOARG00000005627,ENSOARG00000018221,ENSOARG00000005789,ENSOARG00000004033,ENSOARG00000015550,ENSOARG00000012538,ENSOARG00000014873,ENSOARG00000000654,ENSOARG00000013389,ENSOARG00000000967,…	FEM1C|RPS5|METTL22|GCFC2|PCGF5|TADA2A|COX7A1|RBM8A|RNF38|NEK9|-|GALNT1|MRPL12|MED13L|TMEM5|CBR4|KDM7A|-|MAD2L2|HIST2H2AB|OLA1|P4HB|SUZ12|IGF2R|TRIM24|HTATIP2|PUF60|WBP2|ZNF655|FKBP4|KDELR3|TAF2|ASAP3|IK|FTCD|H3F3B|SHROOM1|CGNL1|HDAC2|-|ARNTL|KAT6A|SLC27A2|EXOSC10|MCMBP|RPS19BP1|BRPF3|CIDEA|SORL1|APOB|LAP3|BAZ1B|PIGV|ETNK1|DCTN4|AKAP8L|SDCBP|SYNE2|MPC1|HAX1|SAE1|GABARAP|MBNL2|WBP4|MTERF2|SIRT1|CLO…
cellular_component	GO:0043229	intracellular organelle	0.025911	274	ENSOARG00000017849,ENSOARG00000003568,ENSOARG00000013463,ENSOARG00000001211,ENSOARG00000006080,ENSOARG00000000230,ENSOARG00000011455,ENSOARG00000000185,ENSOARG00000016310,ENSOARG00000010662,ENSOARG00000019226,ENSOARG00000021166,ENSOARG00000012219,ENSOARG00000008814,ENSOARG00000021147,ENSOARG00000010941,ENSOARG00000002271,ENSOARG00000007866,ENSOARG00000017402,ENSOARG00000007777,ENSOARG00000020117,…	SLC35A3|AKAP8|RCL1|CFAP20|SDF4|SKI|DDX6|DPF3|RPAP2|ACADVL|DCAF11|EIF2S1|INSIG2|HP1BP3|SYNE2|SAE1|HAX1|PSMB9|APOB|DCTN4|ETNK1|CIDEA|SLC25A32|SORL1|CNOT9|NIPBL|DYNLT1|-|PARVA|CLOCK|HIVEP2|MBNL2|GABARAP|MTERF2|ARL4D|KANK4|IK|FTCD|KTN1|-|TRIM24|HTATIP2|EXOSC10|FPGS|-|ARNTL|KAT6A|GALNT1|LARP1|ECHDC3|RNF38|MITF|RBM8A|PCGF5|TADA2A|RPS5|CAPRIN1|MAD2L2|-|HIST2H2AB|LMBRD1|MRPL12|TMEM5|DNAJB1|HPN|-|UBA1|SEC…
cellular_component	GO:0012505	endomembrane system	0.025911	41	ENSOARG00000004654,ENSOARG00000020368,ENSOARG00000012219,ENSOARG00000019658,ENSOARG00000006459,ENSOARG00000013249,ENSOARG00000000422,ENSOARG00000007760,ENSOARG00000005196,ENSOARG00000020994,ENSOARG00000020191,ENSOARG00000007072,ENSOARG00000007588,ENSOARG00000008372,ENSOARG00000007776,ENSOARG00000013586,ENSOARG00000007968,ENSOARG00000015413,ENSOARG00000004236,ENSOARG00000004689,ENSOARG00000018630,…	PICALM|YEATS4|INSIG2|B3GALT1|SEC24B|CLTC|PRKCZ|EDEM1|SSR2|SLC27A2|HACD2|-|STAT6|HTATIP2|OSTC|UBA1|SEC24C|KDELR3|EMC6|HPN|RER1|SPTLC1|SLC27A4|SLC35A3|FTCD|COPB1|SARAF|NUP88|COPA|-|SIRT1|IGF2R|RAB1A|SORL1|PIGV|NAT8|SDCBP|GALNT1|SYNE2|HAX1|EXT1|
cellular_component	GO:0043231	intracellular membrane-bounded organelle	0.036728	246	ENSOARG00000012538,ENSOARG00000014873,ENSOARG00000000654,ENSOARG00000013389,ENSOARG00000011965,ENSOARG00000020337,ENSOARG00000018038,ENSOARG00000000450,ENSOARG00000004632,ENSOARG00000013017,ENSOARG00000001500,ENSOARG00000016931,ENSOARG00000018221,ENSOARG00000005789,ENSOARG00000004033,ENSOARG00000017987,ENSOARG00000015550,ENSOARG00000014323,ENSOARG00000011563,ENSOARG00000009833,ENSOARG00000020634,…	KDM7A|-|MAD2L2|HIST2H2AB|LMBRD1|GOLT1B|P4HB|S100A8|IGF2R|SUZ12|DLST|-|MRPL12|MED13L|TMEM5|TBC1D23|CBR4|ECHDC3|RNF38|MITF|RBM8A|GALNT1|-|GCFC2|METTL22|FEM1C|-|PCGF5|COX7A1|TADA2A|KAT6A|-|-|ARNTL|MCMBP|ATP8B4|EXOSC10|FPGS|SLC27A2|RPS19BP1|BRPF3|TBX3|H3F3B|HDAC2|GLS2|TAF2|KTN1|ASAP3|IK|IFNGR1|FTCD|HTATIP2|PUF60|TRIM24|WBP2|ZNF655|FXN|-|FKBP4|KDELR3|SIRT1|PARVA|ERI1|CLOCK|HIVEP2|DYRK1A|NIPBL|OAT|-|GA…
cellular_component	GO:0031090	organelle membrane	0.038326	60	ENSOARG00000018850,ENSOARG00000021147,ENSOARG00000005627,ENSOARG00000007620,ENSOARG00000002271,ENSOARG00000009854,ENSOARG00000004872,ENSOARG00000010337,ENSOARG00000016499,ENSOARG00000015568,ENSOARG00000015745,ENSOARG00000005289,ENSOARG00000004157,ENSOARG00000007179,ENSOARG00000019997,ENSOARG00000003501,ENSOARG00000015476,ENSOARG00000014873,ENSOARG00000004826,ENSOARG00000011016,ENSOARG00000006938,…	SMDT1|SYNE2|GALNT1|-|HAX1|EXT1|MPC1|PXMP2|NAT8|SDCBP|TOMM22|COX7A1|PIGV|SHMT2|RAB1A|PDK4|-|-|SIRT1|GABARAP|COPB1|SARAF|COPA|SLC27A4|SLC35A3|FTCD|RAB11B|HPN|RER1|SLC25A4|SPTLC1|HOOK3|UBA1|ZDHHC2|SEC24C|EMC6|KDELR3|ARMCX3|MDH2|VAMP5|OSTC|SLC27A2|SSR2|ACOX1|HACD2|-|STAT6|DNAJC15|VPS4B|SEC24B|RAB2A|CLTC|EDEM1|YEATS4|DNAJC11|CLPX|INSIG2|PICALM|MRC1|B3GALT1|
cellular_component	GO:0032991	macromolecular complex	0.042185	136	ENSOARG00000021131,ENSOARG00000007053,ENSOARG00000003694,ENSOARG00000021103,ENSOARG00000020093,ENSOARG00000006660,ENSOARG00000009238,ENSOARG00000020566,ENSOARG00000009316,ENSOARG00000018622,ENSOARG00000008680,ENSOARG00000019090,ENSOARG00000013739,ENSOARG00000014972,ENSOARG00000017531,ENSOARG00000007776,ENSOARG00000001486,ENSOARG00000012375,ENSOARG00000000745,ENSOARG00000007072,ENSOARG00000010147,…	MNAT1|NAA16|FNTA|AP5M1|UBE2N|YAP1|THOC1|MAP3K13|-|-|COPA|RIPK3|TUBA8|MED13|PTBP2|OSTC|GATAD2B|MLXIPL|CSPP1|-|TP53BP1|GNG5|NFE2L2|ANAPC13|AP1B1|MTA2|PRKCZ|YEATS4|C1D|DYNLL2|RPRD1B|PXMP2|TOMM22|-|ZPR1|SHMT2|LAS1L|POLR1E|RICTOR|RIPK1|LIN7C|BTBD1|COPB1|NUP88|PSMD3|UGT1A1|SPTLC1|SNRPB|-|EMC6|EEF2|SEC24C|NRIP1|RNF7|IFT20|KCNMA1|ICE2|PRPF4|RPP30|CLTC|SEC24B|ADRB2|CLPX|PICALM|LARP1|PSMD5|RAMP1|RBM8A|MITF…
cellular_component	GO:0000785	chromatin	0.04348	23	ENSOARG00000003411,ENSOARG00000013901,ENSOARG00000001486,ENSOARG00000009183,ENSOARG00000010179,ENSOARG00000001166,ENSOARG00000012638,ENSOARG00000013586,ENSOARG00000013389,ENSOARG00000002954,ENSOARG00000009195,ENSOARG00000004826,ENSOARG00000010580,ENSOARG00000013017,ENSOARG00000007588,ENSOARG00000003668,ENSOARG00000020819,ENSOARG00000009493,ENSOARG00000008814,ENSOARG00000009555,ENSOARG00000015328,…	AKAP8L|NR1H4|GATAD2B|WBP2|TRIM24|NRIP1|BAZ1B|UBA1|HIST2H2AB|KAT6A|PLCB1|SIRT1|NIPBL|SUZ12|STAT6|EXOSC10|ICE2|HDAC2|HP1BP3|H3F3B|MTA2|TIPIN|NFE2L2|
molecular_function	GO:0005515	protein binding	0.038683	163	ENSOARG00000000464,ENSOARG00000007250,ENSOARG00000018630,ENSOARG00000013309,ENSOARG00000005012,ENSOARG00000003801,ENSOARG00000013901,ENSOARG00000010167,ENSOARG00000014972,ENSOARG00000019925,ENSOARG00000013925,ENSOARG00000010147,ENSOARG00000007444,ENSOARG00000012375,ENSOARG00000020368,ENSOARG00000015328,ENSOARG00000004068,ENSOARG00000012541,ENSOARG00000017431,ENSOARG00000021131,ENSOARG00000004988,…	IL20RA|IBTK|RER1|IFNAR2|NBR1|RAB11B|NR1H4|NR2F2|MED13|HGD|GNG5|TP53BP1|MRAS|MLXIPL|YEATS4|MTA2|AP1B1|EXPH5|NFE2L2|MNAT1|AFDN|SPTAN1|UBE2N|YAP1|FNTA|MAP3K13|VAV2|BFAR|CRY1|CACUL1|RIPK3|YIPF6|MIGA2|DNAJB1|CREB3L3|KCNMA1|IFT20|MAP2K7|NRIP1|SEC24C|EEF2|SETD7|NAB1|KYAT3|PLCB1|-|-|HACD2|ACOX1|LZIC|CLPX|MOB1B|PICALM|WBP1|EDEM1|ADRB2|CLTC|ALDOB|CDH13|EXT1|RPRD1B|HAO1|C1D|SVIL|KANK1|RAB1A|ZPR1|ARHGEF11|AR…
