# Supplementary material for: Heat Stress-Responsive Transcriptome Analysis in the Liver Tissue of Hu Sheep
Source: Genes (Basel). 2019 May 22;10(5):395. doi: 10.3390/genes10050395 (PMC6562622; doi:10.3390/genes10050395)
Supplement: Supplementary file 1 [file genes-10-00395-s001.zip › 2019.05.06-Additional Files/Additional file 3.xlsx]

## Sheet: Sheet1
Database	Term	Number of DEGs	P-Value	Observed_DEGs_ID	Gene_description
KEGG PATHWAY	One carbon pool by folate	5	0.000698532	ENSOARG00000012950|ENSOARG00000003750|ENSOARG00000018469|ENSOARG00000013139|ENSOARG00000007179	FTCD|MTR|MTHFR|GART|SHMT2|
KEGG PATHWAY	Carbon metabolism	11	0.0011723	ENSOARG00000001500|ENSOARG00000008789|ENSOARG00000008756|ENSOARG00000013672|ENSOARG00000019210|ENSOARG00000007511|ENSOARG00000013650|ENSOARG00000007179|ENSOARG00000018469|ENSOARG00000009418|ENSOARG00000011246	DLST|PC|H6PD|GLDC|CPS1|ALDOB|MDH, mMDH|SHMT2|MTHFR|CS|PRPS2|
KEGG PATHWAY	Biosynthesis of amino acids	8	0.00391819	ENSOARG00000010176|ENSOARG00000008789|ENSOARG00000019210|ENSOARG00000007511|ENSOARG00000007179|ENSOARG00000009418|ENSOARG00000011246|ENSOARG00000003750	MAT1A|PC|CPS1|ALDOB|SHMT2|CS|PRPS2|MTR|
KEGG PATHWAY	Spliceosome	11	0.0114733	ENSOARG00000020634|ENSOARG00000019672|ENSOARG00000006319|ENSOARG00000009316|ENSOARG00000013665|ENSOARG00000016235|ENSOARG00000014432|ENSOARG00000016519|ENSOARG00000009238|ENSOARG00000006740|ENSOARG00000009500	RBM8A| |PRPF4|CWC15|THOC2|PUF60| | |THOC1|SNRPB|SMNDC1|
KEGG PATHWAY	Protein processing in endoplasmic reticulum	12	0.0134483	ENSOARG00000002988|ENSOARG00000018038|ENSOARG00000005443|ENSOARG00000005196|ENSOARG00000002969|ENSOARG00000015676|ENSOARG00000007760|ENSOARG00000021166|ENSOARG00000017431|ENSOARG00000002796|ENSOARG00000007968|ENSOARG00000006459	MAP2K7|P4HB|DNAJB1|SSR2|SSR3|PDIA6|EDEM1|EIF2S1|NFE2L2|DNAJA1|SEC24C|SEC24B|
KEGG PATHWAY	Glyoxylate and dicarboxylate metabolism	4	0.0142727	ENSOARG00000000053|ENSOARG00000013650|ENSOARG00000007179|ENSOARG00000009418	HAO1|MDH, mMDH|SHMT2|CS|
KEGG PATHWAY	Type I diabetes mellitus	6	0.0145126	ENSOARG00000009395|ENSOARG00000015476|ENSOARG00000016257|ENSOARG00000009727|ENSOARG00000013856|ENSOARG00000010572	|HSPD1|DQA|OVAR| |OVAR|
KEGG PATHWAY	Metabolic pathways	54	0.0169459	ENSOARG00000012060|ENSOARG00000010662|ENSOARG00000013693|ENSOARG00000005627|ENSOARG00000008756|ENSOARG00000013672|ENSOARG00000013670|ENSOARG00000002725|ENSOARG00000013650|ENSOARG00000005578|ENSOARG00000003421|ENSOARG00000006429|ENSOARG00000011474|ENSOARG00000009418|ENSOARG00000003750|ENSOARG00000004843|ENSOARG00000015053|ENSOARG00000014868|ENSOARG00000018469|ENSOARG00000008655|ENSOARG00000000053|…	AMDHD1|ACADVL|POLD1|GALNT1|H6PD|GLDC| | |MDH, mMDH|MGLL|LAP3| |FPGS|CS|MTR|C1GALT1|CCBL2|CHKA|MTHFR|GLS2|HAO1|B3GALT1|GLCE|AGXT2L1|GART|SPTLC1|ASAH2|ALDOB|PTPLB| |SHMT2| |DLST|POLR1E|CPS1|HGD|OAT|GBA3|PRPS2|MAT1A|CDA|PC|PLCB1|FTCD|ETNK1|UGT1A1|BHMT|ACAA2| |EXT1|ACOX1|AASS|PIGV|ALG9|
KEGG PATHWAY	Phagosome	11	0.0232996	ENSOARG00000009395|ENSOARG00000000502|ENSOARG00000010115|ENSOARG00000004515|ENSOARG00000016257|ENSOARG00000009727|ENSOARG00000013739|ENSOARG00000013856|ENSOARG00000010572|ENSOARG00000008385|ENSOARG00000012176	| | |C1R|DQA|OVAR|TUBA8| |OVAR|CTSL2|MRC1|
KEGG PATHWAY	Circadian rhythm	4	0.0237094	ENSOARG00000017816|ENSOARG00000001602|ENSOARG00000002386|ENSOARG00000007809	CRY1|CLOCK|CRY2|ARNTL, BMAL1|
KEGG PATHWAY	Graft-versus-host disease	5	0.0245328	ENSOARG00000013856|ENSOARG00000016257|ENSOARG00000010572|ENSOARG00000009395|ENSOARG00000009727	|DQA|OVAR| |OVAR|
KEGG PATHWAY	Citrate cycle (TCA cycle)	4	0.0259576	ENSOARG00000009418|ENSOARG00000001500|ENSOARG00000008789|ENSOARG00000013650	CS|DLST|PC|MDH, mMDH|
KEGG PATHWAY	PPAR signaling pathway	6	0.0290635	ENSOARG00000002233|ENSOARG00000020994|ENSOARG00000005858|ENSOARG00000008540|ENSOARG00000009458|ENSOARG00000010421	APOA5|SLC27A2|NR1H3|ACOX1|AQP7|SLC27A4|
KEGG PATHWAY	Allograft rejection	5	0.0343377	ENSOARG00000013856|ENSOARG00000016257|ENSOARG00000010572|ENSOARG00000009395|ENSOARG00000009727	|DQA|OVAR| |OVAR|
KEGG PATHWAY	Vitamin digestion and absorption	3	0.0399598	ENSOARG00000017402|ENSOARG00000002419|ENSOARG00000011965	APOB|APOA4|LMBRD1|
KEGG PATHWAY	Cysteine and methionine metabolism	4	0.045199	ENSOARG00000003750|ENSOARG00000010176|ENSOARG00000013650|ENSOARG00000017250	MTR|MAT1A|MDH, mMDH|BHMT|
KEGG PATHWAY	Herpes simplex infection	12	0.0453176	ENSOARG00000000129|ENSOARG00000007809|ENSOARG00000016257|ENSOARG00000001602|ENSOARG00000009395|ENSOARG00000000510|ENSOARG00000021166|ENSOARG00000014432|ENSOARG00000009727|ENSOARG00000013856|ENSOARG00000010572|ENSOARG00000013309	EEF1D|ARNTL, BMAL1|DQA|CLOCK| |IFNGR1|EIF2S1| |OVAR| |OVAR|IFNAR2|
