# Supplementary material for: Heat Stress-Responsive Transcriptome Analysis in the Liver Tissue of Hu Sheep
Source: Genes (Basel). 2019 May 22;10(5):395. doi: 10.3390/genes10050395 (PMC6562622; doi:10.3390/genes10050395)
Supplement: Supplementary file 1 [file genes-10-00395-s001.zip › 2019.05.06-Additional Files/Additional file 4.xlsx]

## Sheet: Sheet1
transcript_id	gene_id	Chromosome	Start	End	Exon_number	Total Transcript Length	ORF Length	HSHS03_FPKM	HSHS06_FPKM	HSHS36_FPKM	WHSHS08_FPKM	WHSHS48_FPKM	WHSHS67_FPKM	HSHS_FPKM	WHSHS_FPKM	log2(foldchange)	pvalue
LNC_005888	XLOC_171029	JH922028.1	4281	6283	2	727	157	73.8672	67.2099	60.9192	31.7436	30.1325	30.0747	67.3321	30.6503	1.1354	0.00180362
LNC_004811	XLOC_139887	5	13649409	13650875	2	1440	89	2.63738	1.65425	0	2.72893	2.55714	2.80407	1.43054	2.69671	-0.914642	0.00877504
LNC_003332	XLOC_095440	22	45991734	46009204	3	7018	189	7.91483	7.97424	7.51921	12.5282	12.0356	14.0755	7.80276	12.8798	-0.72305	0.0112381
LNC_001340	XLOC_039194	13	41054740	41057439	3	855	137	0.22542	0.393274	0	5.00355	2.69515	4.48779	0.206231	4.06216	-4.29991	0.0114382
LNC_001712	XLOC_048154	15	37978263	38012409	2	2778	130	3.06614	2.49541	2.88153	0.837538	0.999567	0.986347	2.81436	0.941151	1.58031	0.0143219
LNC_003730	XLOC_106375	25	7526807	7529604	2	844	89	0.341093	0.179077	0.195895	2.59608	3.44772	2.39744	0.238688	2.81375	-3.55929	0.0163415
LNC_000765	XLOC_023257	10	83881526	83884189	2	1825	144	1.08082	0.823763	0.642105	3.44878	2.02111	2.75052	0.848896	2.74013	-1.69059	0.0170065
LNC_000193	XLOC_005239	1	161358887	161363307	2	3970	127	12.1404	14.4863	6.17323	0	0	0	10.9333	0	inf	0.0173295
LNC_003439	XLOC_098618	23	57787628	57799800	5	9291	202	20.5142	17.9723	92.2635	10.6434	12.8172	11.206	43.5833	11.5555	1.91519	0.0222771
LNC_001699	XLOC_047869	15	31452950	31457733	2	4329	125	6.52632	6.08286	6.70665	2.54171	3.66806	2.6132	6.43861	2.94099	1.13045	0.030646
LNC_006006	XLOC_173090	JH923941.1	82	1494	2	616	119	0.241992	0.369039	2.74902	0.201071	0	0	1.12002	0.0670237	4.06271	0.032748
LNC_004068	XLOC_115897	3	141050849	141073652	3	891	85	0.221194	0.222043	0.105386	3.88158	5.06624	2.72562	0.182874	3.89115	-4.41127	0.0330244
LNC_004817	XLOC_140078	5	17166676	17172352	2	376	58	0	2.52934	3.23158	0	0.213498	0	1.92031	0.071166	4.75401	0.0351369
LNC_002885	XLOC_083427	2	132351856	132363628	2	3812	225	0.644313	0.79863	2.97226	0	0.368731	0.581781	1.47173	0.316837	2.2157	0.0364465
LNC_004624	XLOC_133494	4	94702809	94720355	2	17469	149	5.95849	6.85417	4.97199	2.21488	2.24796	2.38042	5.92822	2.28109	1.37788	0.0384454
LNC_001782	XLOC_050277	15	26947997	26952032	2	3314	97	1.04576	1.8884	0.189171	3.55646	3.33288	4.95793	1.04111	3.94909	-1.92339	0.0391862
LNC_005777	XLOC_169074	AMGL01119857.1	6284	6829	2	356	118	7.02537	5.03746	3.21619	7.99603	4.52116	5.42151	5.093	5.97957	-0.231523	0.0401663
LNC_003630	XLOC_103678	24	32769461	32777530	3	7966	142	3.43229	2.85728	4.69304	1.8039	2.71176	1.64652	3.66087	2.05406	0.833707	0.0428293
LNC_004460	XLOC_127505	4	32858664	32860803	2	2092	119	1.48526	3.263	0	6.26993	5.3975	7.04924	1.58275	6.23889	-1.97885	0.0473923
LNC_004835	XLOC_140490	5	24957580	24962203	4	4416	129	4.26725	4.04959	5.00446	1.23648	2.51725	1.07053	4.44043	1.60809	1.46536	0.0497598
