# Supplementary material for: Heat Stress-Responsive Transcriptome Analysis in the Liver Tissue of Hu Sheep
Source: Genes (Basel). 2019 May 22;10(5):395. doi: 10.3390/genes10050395 (PMC6562622; doi:10.3390/genes10050395)
Supplement: Supplementary file 1 [file genes-10-00395-s001.zip › 2019.05.06-Additional Files/Additional file 6.xlsx]

## Sheet: Sheet1
Chromosome	lncRNA_ID	lncRNA_Status	lncRNA_Start	lncRNA_End	lncRNA_Strand	mRNA_Gene_Id	mRNA_Gene_Symbol	mRNA_Start	mRNA_End	mRNA_Strand	Distance	Location
5	LNC_004811	Novel_lncRNA	13649409	13650875	-	ENSOARG00000018694	-	13666601	13675963	+	15725	upstream
5	LNC_004811	Novel_lncRNA	13649409	13650875	-	ENSOARG00000018621	CNN1	13552884	13560118	+	89290	downstream
5	LNC_004811	Novel_lncRNA	13649409	13650875	-	ENSOARG00000018673	ACP5	13581112	13584384	-	65024	upstream
5	LNC_004811	Novel_lncRNA	13649409	13650875	-	ENSOARG00000016421	-	13599209	13599511	-	49897	upstream
5	LNC_004811	Novel_lncRNA	13649409	13650875	-	ENSOARG00000018644	ELOF1	13565836	13566516	-	82892	upstream
5	LNC_004811	Novel_lncRNA	13649409	13650875	-	ENSOARG00000000285	INSR	13735285	13857578	-	84409	downstream
5	LNC_004811	Novel_lncRNA	13649409	13650875	-	ENSOARG00000000138	-	13682820	13693702	-	31944	downstream
5	LNC_004811	Novel_lncRNA	13649409	13650875	-	ENSOARG00000016439	-	13627233	13628213	+	21195	downstream
5	LNC_004811	Novel_lncRNA	13649409	13650875	-	ENSOARG00000000285	INSR	13733596	13879145	-	82720	downstream
5	LNC_004811	Novel_lncRNA	13649409	13650875	-	ENSOARG00000000404	-	13734302	13734522	-	83426	downstream
5	LNC_004811	Novel_lncRNA	13649409	13650875	-	ENSOARG00000016451	-	13718952	13719521	-	68076	downstream
22	LNC_003332	Novel_lncRNA	45991734	46009204	+	ENSOARG00000014012	NPS	45963459	45966732	+	25001	downstream
13	LNC_001340	Novel_lncRNA	41054740	41057439	-	ENSOARG00000005117	THBD	40956482	40958250	-	96489	upstream
13	LNC_001340	Novel_lncRNA	41054740	41057439	-	ENSOARG00000005257	GZF1	41136305	41141631	+	78865	upstream
13	LNC_001340	Novel_lncRNA	41054740	41057439	-	ENSOARG00000005474	NAPB	41147487	41179901	-	90047	downstream
13	LNC_001340	Novel_lncRNA	41054740	41057439	-	ENSOARG00000005169	CD93	40981178	40983359	-	71380	upstream
15	LNC_001712	Novel_lncRNA	37978263	38012409	+	ENSOARG00000007137	RRAS2	38014980	38028487	+	2570	upstream
15	LNC_001712	Novel_lncRNA	37978263	38012409	+	ENSOARG00000007202	SPON1	38044689	38354554	-	32279	downstream
25	LNC_003730	Novel_lncRNA	7526807	7529604	-	ENSOARG00000017793	-	7453942	7454718	-	72088	upstream
1	LNC_000193	Novel_lncRNA	161358887	161363307	+	ENSOARG00000017694	CLDND1	161272046	161278560	-	80326	upstream
1	LNC_000193	Novel_lncRNA	161358887	161363307	+	ENSOARG00000017694	CLDND1	161272046	161278658	-	80228	upstream
1	LNC_000193	Novel_lncRNA	161358887	161363307	+	ENSOARG00000017706	CPOX	161340154	161353516	-	5370	upstream
1	LNC_000193	Novel_lncRNA	161358887	161363307	+	ENSOARG00000017753	-	161386772	161391042	+	23464	upstream
1	LNC_000193	Novel_lncRNA	161358887	161363307	+	ENSOARG00000001639	GPR15	161287831	161288907	+	69979	downstream
23	LNC_003439	Novel_lncRNA	57787628	57799800	+	ENSOARG00000005525	MALT1	57844919	58052105	+	45118	upstream
23	LNC_003439	Novel_lncRNA	57787628	57799800	+	ENSOARG00000005476	ALPK2	57817552	57942973	-	17751	downstream
23	LNC_003439	Novel_lncRNA	57787628	57799800	+	ENSOARG00000005399	NEDD4L	57666280	57751001	+	36626	downstream
23	LNC_003439	Novel_lncRNA	57787628	57799800	+	ENSOARG00000005399	NEDD4L	57413655	57753407	+	34220	downstream
15	LNC_001699	Novel_lncRNA	31452950	31457733	+	ENSOARG00000018249	-	31436186	31445978	+	6971	downstream
3	LNC_004068	Novel_lncRNA	141050849	141073652	+	ENSOARG00000019578	ANO6	140942833	141115777	-	-22804	antisense
5	LNC_004817	Novel_lncRNA	17166676	17172352	-	ENSOARG00000009290	LRG1	17173113	17175510	+	760	upstream
5	LNC_004817	Novel_lncRNA	17166676	17172352	-	ENSOARG00000009333	PLIN5	17177408	17188390	+	5055	upstream
5	LNC_004817	Novel_lncRNA	17166676	17172352	-	ENSOARG00000009226	SEMA6B	17149202	17159886	+	6789	downstream
5	LNC_004817	Novel_lncRNA	17166676	17172352	-	ENSOARG00000009704	CHAF1A	17254277	17278480	-	81924	downstream
5	LNC_004817	Novel_lncRNA	17166676	17172352	-	ENSOARG00000016546	TNFAIP8L1	17070887	17071423	-	95252	upstream
5	LNC_004817	Novel_lncRNA	17166676	17172352	-	ENSOARG00000009581	UBXN6	17242267	17251857	+	69914	upstream
5	LNC_004817	Novel_lncRNA	17166676	17172352	-	ENSOARG00000009468	HDGFL2	17204631	17220192	-	32278	downstream
5	LNC_004817	Novel_lncRNA	17166676	17172352	-	ENSOARG00000009400	PLIN4	17192314	17200448	+	19961	upstream
4	LNC_004624	Novel_lncRNA	94702809	94720355	-	ENSOARG00000005940	DNAJC8	94762255	94762887	+	41899	upstream
15	LNC_001782	Novel_lncRNA	26947997	26952032	-	ENSOARG00000001906	BUD13	26890586	26916767	-	31229	upstream
15	LNC_001782	Novel_lncRNA	26947997	26952032	-	ENSOARG00000002586	APOA1	26993181	26994743	-	41148	downstream
15	LNC_001782	Novel_lncRNA	26947997	26952032	-	ENSOARG00000002233	APOA5	26930074	26931848	-	16148	upstream
15	LNC_001782	Novel_lncRNA	26947997	26952032	-	ENSOARG00000002515	APOC3	26974130	26975908	+	22097	upstream
15	LNC_001782	Novel_lncRNA	26947997	26952032	-	ENSOARG00000003139	SIK3	27004190	27122384	-	52157	downstream
15	LNC_001782	Novel_lncRNA	26947997	26952032	-	ENSOARG00000002419	APOA4	26965551	26968105	-	13518	downstream
15	LNC_001782	Novel_lncRNA	26947997	26952032	-	ENSOARG00000001643	-	26879360	26883935	+	64061	downstream
15	LNC_001782	Novel_lncRNA	26947997	26952032	-	ENSOARG00000002067	ZPR1	26919250	26927740	-	20256	upstream
24	LNC_003630	Novel_lncRNA	32769461	32777530	-	ENSOARG00000011046	NCF1	32675507	32685763	-	83697	upstream
24	LNC_003630	Novel_lncRNA	32769461	32777530	-	ENSOARG00000011276	-	32699946	32762145	-	7315	upstream
24	LNC_003630	Novel_lncRNA	32769461	32777530	-	ENSOARG00000011276	-	32699946	32762145	-	7315	upstream
24	LNC_003630	Novel_lncRNA	32769461	32777530	-	ENSOARG00000011517	GTF2IRD1	32819526	32902784	-	41995	downstream
24	LNC_003630	Novel_lncRNA	32769461	32777530	-	ENSOARG00000011517	GTF2IRD1	32819526	32902784	-	41995	downstream
24	LNC_003630	Novel_lncRNA	32769461	32777530	-	ENSOARG00000010976	-	32635145	32670848	+	98612	downstream
4	LNC_004460	Novel_lncRNA	32858664	32860803	+	ENSOARG00000013832	-	32939153	32982289	+	78349	upstream
4	LNC_004460	Novel_lncRNA	32858664	32860803	+	ENSOARG00000013799	SLC25A40	32821926	32832993	-	25670	upstream
4	LNC_004460	Novel_lncRNA	32858664	32860803	+	ENSOARG00000013712	-	32644654	32815080	+	43583	downstream
5	LNC_004835	Novel_lncRNA	24957580	24962203	-	ENSOARG00000018452	GRAMD2B	24862279	24936811	-	20768	upstream
