# Supplementary material for: Heat Stress-Responsive Transcriptome Analysis in the Liver Tissue of Hu Sheep
Source: Genes (Basel). 2019 May 22;10(5):395. doi: 10.3390/genes10050395 (PMC6562622; doi:10.3390/genes10050395)
Supplement: Supplementary file 1 [file genes-10-00395-s001.zip › 2019.05.06-Additional Files/Additional file 7.xlsx]

## Sheet: Sheet1
Category	Term	Count	PValue	Genes
GOTERM_BP_ALL	GO:0072593~reactive oxygen species metabolic process	4	0.00209722	ENSOARG00000000285, ENSOARG00000009333, ENSOARG00000018673, ENSOARG00000011046
GOTERM_BP_ALL	GO:0051239~regulation of multicellular organismal process	10	0.00319287	ENSOARG00000011517, ENSOARG00000005399, ENSOARG00000009290, ENSOARG00000005525, ENSOARG00000002515, ENSOARG00000000285, ENSOARG00000018673, ENSOARG00000002067, ENSOARG00000011276, ENSOARG00000019578
GOTERM_BP_ALL	GO:0045927~positive regulation of growth	4	0.00324953	ENSOARG00000005399, ENSOARG00000009468, ENSOARG00000000285, ENSOARG00000002067
GOTERM_BP_ALL	GO:0010897~negative regulation of triglyceride catabolic process	2	0.00393664	ENSOARG00000002515, ENSOARG00000009333
GOTERM_BP_ALL	GO:0090209~negative regulation of triglyceride metabolic process	2	0.00589941	ENSOARG00000002515, ENSOARG00000009333
GOTERM_BP_ALL	GO:2000377~regulation of reactive oxygen species metabolic process	3	0.0130593	ENSOARG00000000285, ENSOARG00000009333, ENSOARG00000018673
GOTERM_BP_ALL	GO:0010896~regulation of triglyceride catabolic process	2	0.0137138	ENSOARG00000002515, ENSOARG00000009333
GOTERM_BP_ALL	GO:0048583~regulation of response to stimulus	10	0.0147757	ENSOARG00000011517, ENSOARG00000009290, ENSOARG00000016546, ENSOARG00000005525, ENSOARG00000002515, ENSOARG00000000285, ENSOARG00000009333, ENSOARG00000018673, ENSOARG00000005169, ENSOARG00000019578
GOTERM_BP_ALL	GO:0060192~negative regulation of lipase activity	2	0.0195361	ENSOARG00000002515, ENSOARG00000009333
GOTERM_BP_ALL	GO:0016043~cellular component organization	13	0.0196753	ENSOARG00000005399, ENSOARG00000009468, ENSOARG00000005525, ENSOARG00000002515, ENSOARG00000018621, ENSOARG00000000285, ENSOARG00000009704, ENSOARG00000009333, ENSOARG00000005474, ENSOARG00000002067, ENSOARG00000005169, ENSOARG00000019578, ENSOARG00000011046
GOTERM_BP_ALL	GO:0071840~cellular component organization or biogenesis	13	0.0226854	ENSOARG00000005399, ENSOARG00000009468, ENSOARG00000005525, ENSOARG00000002515, ENSOARG00000018621, ENSOARG00000000285, ENSOARG00000009704, ENSOARG00000009333, ENSOARG00000005474, ENSOARG00000002067, ENSOARG00000005169, ENSOARG00000019578, ENSOARG00000011046
GOTERM_BP_ALL	GO:0050995~negative regulation of lipid catabolic process	2	0.0233994	ENSOARG00000002515, ENSOARG00000009333
GOTERM_BP_ALL	GO:0019433~triglyceride catabolic process	2	0.0272483	ENSOARG00000002515, ENSOARG00000009333
GOTERM_BP_ALL	GO:0045922~negative regulation of fatty acid metabolic process	2	0.0291673	ENSOARG00000002515, ENSOARG00000009333
GOTERM_BP_ALL	GO:0042554~superoxide anion generation	2	0.0291673	ENSOARG00000018673, ENSOARG00000011046
GOTERM_BP_ALL	GO:0040008~regulation of growth	4	0.0321361	ENSOARG00000005399, ENSOARG00000009468, ENSOARG00000000285, ENSOARG00000002067
GOTERM_BP_ALL	GO:0046461~neutral lipid catabolic process	2	0.0368073	ENSOARG00000002515, ENSOARG00000009333
GOTERM_BP_ALL	GO:0046464~acylglycerol catabolic process	2	0.0368073	ENSOARG00000002515, ENSOARG00000009333
GOTERM_BP_ALL	GO:0051049~regulation of transport	6	0.0381462	ENSOARG00000005399, ENSOARG00000002515, ENSOARG00000000285, ENSOARG00000005474, ENSOARG00000002067, ENSOARG00000019578
GOTERM_BP_ALL	GO:0046503~glycerolipid catabolic process	2	0.0406058	ENSOARG00000002515, ENSOARG00000009333
GOTERM_BP_ALL	GO:0090207~regulation of triglyceride metabolic process	2	0.0406058	ENSOARG00000002515, ENSOARG00000009333
GOTERM_BP_ALL	GO:0070271~protein complex biogenesis	5	0.0412356	ENSOARG00000005525, ENSOARG00000000285, ENSOARG00000009704, ENSOARG00000005474, ENSOARG00000019578
GOTERM_BP_ALL	GO:0006461~protein complex assembly	5	0.0412356	ENSOARG00000005525, ENSOARG00000000285, ENSOARG00000009704, ENSOARG00000005474, ENSOARG00000019578
GOTERM_BP_ALL	GO:0045428~regulation of nitric oxide biosynthetic process	2	0.0481601	ENSOARG00000000285, ENSOARG00000018673
GOTERM_BP_ALL	GO:2000378~negative regulation of reactive oxygen species metabolic process	2	0.0481601	ENSOARG00000009333, ENSOARG00000018673

## Sheet: Sheet2
Category	Term	Count	%	PValue	Genes
KEGG_PATHWAY	oas04022:cGMP-PKG signaling pathway	3	8.82353	0.0296038	ENSOARG00000011517, ENSOARG00000000285, ENSOARG00000011276
